# Supplementary material for: Modelling the Emergence and Dynamics of Perceptual Organisation in Auditory Streaming
Source: PLoS Comput Biol. 2013 Mar 14;9(3):e1002925. doi: 10.1371/journal.pcbi.1002925 (PMC3597549; doi:10.1371/journal.pcbi.1002925)
Supplement: Audio S1 — The stimulus sequences used in the auditory streaming experiment. Each sequence is a 4-minute long cyclic repetition of an isochronous ABA– pattern, where A and B are pure tones of different frequencies and – denotes a silent gap. The names of the sound files specify the combinations of and stimulus parameter values for each tone sequence, with the former one referring to the frequency difference between the tones (A tones were kept constant at 400 Hz and the frequency of B tones was varied according to ) and the latter denoting the onset-to-onset time interval. (ZIP) [file pcbi.1002925.s001.zip]

Archive with 16 entries (16 files):
- deltaF_04semitones_deltaT_150ms.wav
- deltaF_10semitones_deltaT_200ms.wav
- deltaF_10semitones_deltaT_100ms.wav
- deltaF_04semitones_deltaT_250ms.wav
- deltaF_04semitones_deltaT_100ms.wav
- deltaF_10semitones_deltaT_250ms.wav
- deltaF_10semitones_deltaT_150ms.wav
- deltaF_04semitones_deltaT_200ms.wav
- deltaF_22semitones_deltaT_250ms.wav
- deltaF_16semitones_deltaT_100ms.wav
- deltaF_16semitones_deltaT_200ms.wav
- deltaF_22semitones_deltaT_150ms.wav
- deltaF_22semitones_deltaT_200ms.wav
- deltaF_16semitones_deltaT_150ms.wav
- deltaF_16semitones_deltaT_250ms.wav
- deltaF_22semitones_deltaT_100ms.wav
