# Supplementary material for: Modelling the Emergence and Dynamics of Perceptual Organisation in Auditory Streaming
Source: PLoS Comput Biol. 2013 Mar 14;9(3):e1002925. doi: 10.1371/journal.pcbi.1002925 (PMC3597549; doi:10.1371/journal.pcbi.1002925)
Supplement: Protocol S1 — The source code of the Chains model. The model is implemented in C, with a Matlab interface. After compilation, it can be used to run model simulations with arbitrary repetitive pure tone sequences. A brief tutorial and example scripts are included. The source code is also available for download at http://sites.google.com/site/chainsmodel/. (ZIP) [file pcbi.1002925.s002.zip]

Archive with 86 entries (73 files):
- CHAINS/C/
- CHAINS/C/bin/
- CHAINS/C/bin/chn_ascs.obj
- CHAINS/C/bin/chn_base.obj
- CHAINS/C/bin/chn_blks.obj
- CHAINS/C/bin/chn_chns.obj
- CHAINS/C/bin/chn_data.obj
- CHAINS/C/bin/chn_msgs.obj
- CHAINS/C/bin/chn_nodes.obj
- CHAINS/C/bin/chn_objs.obj
- CHAINS/C/bin/chn_proc.obj
- CHAINS/C/bin/chn_run.obj
- CHAINS/C/compile_C.m
- CHAINS/C/src/
- CHAINS/C/src/chn_ascs.c
- CHAINS/C/src/chn_ascs.h
- CHAINS/C/src/chn_base.c
- CHAINS/C/src/chn_base.h
- CHAINS/C/src/chn_blks.c
- CHAINS/C/src/chn_blks.h
- CHAINS/C/src/chn_chns.c
- CHAINS/C/src/chn_chns.h
- CHAINS/C/src/chn_data.c
- CHAINS/C/src/chn_data.h
- CHAINS/C/src/chn_msgs.c
- CHAINS/C/src/chn_msgs.h
- CHAINS/C/src/chn_nodes.c
- CHAINS/C/src/chn_nodes.h
- CHAINS/C/src/chn_objs.c
- CHAINS/C/src/chn_objs.h
- CHAINS/C/src/chn_proc.c
- CHAINS/C/src/chn_proc.h
- CHAINS/C/src/chn_run.c
- CHAINS/C/src/chn_run.h
- CHAINS/Matlab/
- CHAINS/Matlab/asc/
- CHAINS/Matlab/asc/asc_copy.m
- CHAINS/Matlab/asc/asc_new.m
- CHAINS/Matlab/chn/
- CHAINS/Matlab/chn/chn_addasc.m
- CHAINS/Matlab/chn/chn_addnode.m
- CHAINS/Matlab/chn/chn_advance.m
- CHAINS/Matlab/chn/chn_clearflags.m
- CHAINS/Matlab/chn/chn_copy.m
- CHAINS/Matlab/chn/chn_findasc.m
- CHAINS/Matlab/chn/chn_flags.m
- CHAINS/Matlab/chn/chn_isnow.m
- CHAINS/Matlab/chn/chn_new.m
- CHAINS/Matlab/chn/chn_print.m
- CHAINS/Matlab/chn/chn_remasc.m
- CHAINS/Matlab/chn/chn_run.m
- CHAINS/Matlab/chn/chn_setflags.m
- CHAINS/Matlab/chn/chn_setphase.m
- CHAINS/Matlab/chn/chn_steps.m
- CHAINS/Matlab/def/
- CHAINS/Matlab/def/def_dynopt.m
- CHAINS/Matlab/def/def_runopt.m
- CHAINS/Matlab/egs/
- CHAINS/Matlab/egs/eg_aba.m
- CHAINS/Matlab/egs/eg_dyns.m
- CHAINS/Matlab/egs/eg_freqs.m
- CHAINS/Matlab/node/
- CHAINS/Matlab/node/node_advance.m
- CHAINS/Matlab/node/node_copy.m
- CHAINS/Matlab/node/node_new.m
- CHAINS/Matlab/node/node_print.m
- CHAINS/Matlab/obj/
- CHAINS/Matlab/obj/obj_newID.m
- CHAINS/Matlab/obj/obj_printID.m
- CHAINS/Matlab/obj/obj_resetID.m
- CHAINS/Mex/
- CHAINS/Mex/bin/
- CHAINS/Mex/bin/mex_chn_run.mexw32
- CHAINS/Mex/bin/mex_export.obj
- CHAINS/Mex/bin/mex_import.obj
- CHAINS/Mex/bin/mex_proc.obj
- CHAINS/Mex/compile_Mex.m
- CHAINS/Mex/src/
- CHAINS/Mex/src/mex_chn_run.c
- CHAINS/Mex/src/mex_export.c
- CHAINS/Mex/src/mex_export.h
- CHAINS/Mex/src/mex_import.c
- CHAINS/Mex/src/mex_import.h
- CHAINS/Mex/src/mex_proc.c
- CHAINS/Mex/src/mex_proc.h
- CHAINS v2.0 User Guide.pdf
