# Supplementary material for: Modelling the Emergence and Dynamics of Perceptual Organisation in Auditory Streaming
Source: PLoS Comput Biol. 2013 Mar 14;9(3):e1002925. doi: 10.1371/journal.pcbi.1002925 (PMC3597549; doi:10.1371/journal.pcbi.1002925)
Supplement: Protocol S1 — The source code of the Chains model. The model is implemented in C, with a Matlab interface. After compilation, it can be used to run model simulations with arbitrary repetitive pure tone sequences. A brief tutorial and example scripts are included. The source code is also available for download at http://sites.google.com/site/chainsmodel/. (ZIP) [file pcbi.1002925.s002.zip › CHAINS/C/compile_C.m]

% COMPILE_C Compile all C code for the CHAINS algorithm into objects.


% Preserve current working directory
storedpath = pwd;

% Change to the directory where this code is located
cd(fileparts(mfilename('fullpath')))

% Try to compile:
try

    % Clean binaries
    delete bin/*.obj
    delete bin/*.lib
    delete bin/*.mexw32
    
    % Compile base header/IO routines etc.
    disp('Compiling chn_base.c [base] ...');
    mex -c -outdir bin -Isrc src/chn_base.c

    % Compile object
    disp('Compiling chn_objs.c [objs] ...');
    mex -c -outdir bin -Isrc src/chn_objs.c

    % Compile data object
    disp('Compiling chn_data.c [data] ...');
    mex -c -outdir bin -Isrc src/chn_data.c

    % Compile node object
    disp('Compiling chn_nodes.c [nodes] ...');
    mex -c -outdir bin -Isrc src/chn_nodes.c

    % Compile chain object
    disp('Compiling chn_chns.c [chains] ...');
    mex -c -outdir bin -Isrc src/chn_chns.c

    % Compile message associate object
    disp('Compiling chn_ascs.c [associates] ...');
    mex -c -outdir bin -Isrc src/chn_ascs.c

    % Compile message memory block object
    disp('Compiling chn_blks.c [memory blocks] ...');
    mex -c -outdir bin -Isrc src/chn_blks.c

    % Compile message object
    disp('Compiling chn_msgs.c [messages] ...');
    mex -c -outdir bin -Isrc src/chn_msgs.c

    % Compile main algorithm core
    disp('Compiling chn_run.c [run] ...');
    mex -c -outdir bin -Isrc src/chn_run.c

    % Compile default routines
    disp('Compiling chn_proc.c [default routines] ...');
    mex -c -outdir bin -Isrc src/chn_proc.c

    % Compile succeeded: Print a happy message
    disp('Done.');

catch %#ok

    % Compile failed: Print an error message
    error('Could not compile code base.');

end

% Restore working directory
cd(storedpath);

% end of file %
