# Supplementary material for: Modelling the Emergence and Dynamics of Perceptual Organisation in Auditory Streaming
Source: PLoS Comput Biol. 2013 Mar 14;9(3):e1002925. doi: 10.1371/journal.pcbi.1002925 (PMC3597549; doi:10.1371/journal.pcbi.1002925)
Supplement: Protocol S1 — The source code of the Chains model. The model is implemented in C, with a Matlab interface. After compilation, it can be used to run model simulations with arbitrary repetitive pure tone sequences. A brief tutorial and example scripts are included. The source code is also available for download at http://sites.google.com/site/chainsmodel/. (ZIP) [file pcbi.1002925.s002.zip › CHAINS/C/src/chn_ascs.c]

/* chn_ascs.c */

/* CHAINS
 * Copyright (C) 2012 University of Plymouth
 *
 * This program is free software: you can redistribute it and/or modify
 * it under the terms of the GNU General Public License as published by
 * the Free Software Foundation, either version 3 of the License, or
 * (at your option) any later version.
 *
 * This program is distributed in the hope that it will be useful,
 * but WITHOUT ANY WARRANTY; without even the implied warranty of
 * MERCHANTABILITY or FITNESS FOR A PARTICULAR PURPOSE.  See the
 * GNU General Public License for more details.
 *
 * You should have received a copy of the GNU General Public License
 * along with this program.  If not, see <http://www.gnu.org/licenses/>.
 */

/* For additional documentation, see chn_ascs.h.
 */


/* INCLUDE HEADERS */

#include "chn_ascs.h"
#include "chn_base.h"
#include "chn_blks.h"
#include "chn_chns.h"


/* FUNCTION DEFINITIONS */

Associate * CHN_Associate_New( ObjectPool *spAscPool, Chain *spAscChn )
{
    /* Create a new associate */
    Associate *spAsc = (Associate *) CHN_Object_New( spAscPool );

    /* Unable to create associate? */
    if( spAsc == NULL )
    {
        /* Print error message and set error code */
        CHN_PrintF( "Cannot make a new associate.\n" );
        CHN_SetError( CHN_ERR_NEW_ASC );
    }
    else
    {
        /* Set default fields */
        spAsc->spAscChn    = spAscChn;
        spAsc->nAscChnID   = spAscChn ? spAscChn->nID : 0;
        spAsc->nStepNew    = 0;
        spAsc->nStepRecord = 0;

        /* Clear dynamics */
        spAsc->spDyn->dC  = 0;
        spAsc->spDyn->dDC = 0;

        /* Clear memory */
        spAsc->spRec = NULL;
    }

    /* Return pointer to new associate */
    return spAsc;
}


void CHN_Associate_Delete( Associate *spAsc )
{
    /* Delete all the memory blocks of this associate */
    CHN_Object_Apply(
        &CHN_MemBlock_Delete,
        OBJPTR spAsc->spRec,
        NULL );

    /* Delete the associate */
    CHN_Object_Delete( OBJPTR spAsc );
}


void CHN_Associate_SetStepNew( Associate *spAsc, int nStepNew )
{
    /* Set the step when the associate was created */
    spAsc->nStepNew = nStepNew;
}


void CHN_Associate_SetStepRecord( Associate *spAsc, int nStepRecord )
{
    /* Set the step when the associate started recording */
    spAsc->nStepRecord = nStepRecord;
}


void CHN_Associate_Vet( Associate *spAsc )
{
    /* Do the stored and actual IDs fail to match? */
    if( spAsc->spAscChn == NULL || 
        spAsc->spAscChn->nID != spAsc->nAscChnID )
    {
        /* Delete the associate */
        CHN_Associate_Delete( spAsc );
    }
}


void CHN_Associate_Reconstitute(
    Associate *spAsc,
    ObjectPool *spChnPool )
{
    /* Find a pointer to the associate chain by searching IDs */
    spAsc->spAscChn = CHN_Object_FindByID(
        OBJPTR spChnPool->spUsed,
        spAsc->nAscChnID );
}


void CHN_Associate_NewRecord(
    Associate *spAsc,
    ObjectPool *spBlkPool, 
    int nSteps )
{
    /* Allocate a new memory block */
    MemBlock *spBlk = CHN_MemBlock_New(
        spBlkPool,
        nSteps * sizeof( double ) );

    /* (Exit on failure) */
    if( spBlk == NULL ) return;

    /* Attach memory block to the chain */
    CHN_Object_MoveFront(
        (Object *) spBlk,
        (Object **) &spAsc->spRec,
        1 );
}

/* end of file */
