# Supplementary material for: Modelling the Emergence and Dynamics of Perceptual Organisation in Auditory Streaming
Source: PLoS Comput Biol. 2013 Mar 14;9(3):e1002925. doi: 10.1371/journal.pcbi.1002925 (PMC3597549; doi:10.1371/journal.pcbi.1002925)
Supplement: Protocol S1 — The source code of the Chains model. The model is implemented in C, with a Matlab interface. After compilation, it can be used to run model simulations with arbitrary repetitive pure tone sequences. A brief tutorial and example scripts are included. The source code is also available for download at http://sites.google.com/site/chainsmodel/. (ZIP) [file pcbi.1002925.s002.zip › CHAINS/C/src/chn_ascs.h]

/* chn_ascs.h */

/* CHAINS ASSOCIATES MODULE
 *
 *** (1) Introduction.
 *
 * When a chain "comes into contact" with another chain (e.g., because they
 * predict the same event at the same time) then they have to store
 * information concerning their interactions, such as the subsequent
 * collision rate. Because the majority of chains do not interact, it is
 * wasteful to store blank records of interactions. (The number of such
 * association records would increase quadratically with the number of
 * chains.) Consequently, the record of a chain's interaction with other
 * chains is stored in a dedicated object called an "associate".
 *
 * An associate belongs to a chain (see chn_chns.h) and stores information
 * 1. identifying the associate chain (e.g., a pointer, ID)
 * 2. about the instantaneous dynamics between those chains (in spDyn)
 * 3. about the history of the dynamics (in spRec).
 *
 *** (2) Vetting and Reconstituting Pointer Structures.
 * 
 * An association is deleted when the chain to which it belongs is deleted.
 * However, if the *target* of the association is deleted, the associate
 * is left pointing to the invalid memory. Because of this, it is necessary
 * to frequently check that the pointer to the associate, the ID of the
 * associate and the ID by which the associate identifies itself are all
 * consistent. This is done using CHN_Associate_Vet. If the target of the
 * assocation no longer exists, then the association is deleted.
 *
 * Another instance in which the associate pointer and ID may not agree
 * is when an associate is passed in from Matlab (for example). The
 * associate is passed in with a correct ID, but the pointer is invalid.
 * CHN_Associate_Reconstitute is used to find the chain which should be
 * pointed to an to update the pointer accordingly.
 *
 *** (LICENSE)
 *
 * CHAINS
 * Copyright (C) 2012 University of Plymouth
 *
 * This program is free software: you can redistribute it and/or modify
 * it under the terms of the GNU General Public License as published by
 * the Free Software Foundation, either version 3 of the License, or
 * (at your option) any later version.
 *
 * This program is distributed in the hope that it will be useful,
 * but WITHOUT ANY WARRANTY; without even the implied warranty of
 * MERCHANTABILITY or FITNESS FOR A PARTICULAR PURPOSE.  See the
 * GNU General Public License for more details.
 *
 * You should have received a copy of the GNU General Public License
 * along with this program.  If not, see <http://www.gnu.org/licenses/>.
 */

/* Author: Robert William Mill <rob.mill.uk@gmail.com>
 * Date    21/09/2012
 */

#ifndef CHN_ASCS_H_INCLUDED
#define CHN_ASCS_H_INCLUDED


/* INCLUDE HEADERS */

#include "chn_objs.h"


/* TYPE DEFINITIONS */

typedef struct AscDynamics AscDynamics;

typedef struct Associate Associate;

typedef struct Chain Chain;

typedef struct MemBlock MemBlock;


/* STRUCTURE DECLARATIONS */

struct AscDynamics
{
    double dC;   /* Collision rate with an associate */
    double dDC;  /* Gradient of collision rate with an associate */
};


struct Associate
{
    OBJECT_HEADER

    Chain *spAscChn;     /* Pointer to associate chain */
    int    nAscChnID;    /* ID of associate chain */
    int    nStepNew;     /* Step associate was formed */
    int    nStepRecord;  /* Step collisions were first recorded */

    AscDynamics spDyn [1];  /* Associate dynamics (see above) */

    MemBlock *spRec;  /* Pointer to memory to store collision rates */
};


/* FUNCTION PROTOTYPES */

/**
 * Create a new associate. This routine returns a pointer to a new
 * associate drawn from the object pool spAscPool. If all the objects in
 * the pool are in use, and a new associate cannot be created, the routine
 * returns NULL and the error code is set to CHN_ERR_NEW_ASC.
 * 
 * Parameters:
 *   spAscPool - pointer to object pool to draw from
 * Return:
 *   pointer to newly-created associate
 *   NULL on failure
 * Error(s): CHN_ERR_NEW_ASC
 * See also: CHN_Associate_Delete
 */
Associate * CHN_Associate_New( ObjectPool *spAscPool, Chain *spAscChn );


/**
 * Delete an associate. This routine is given a pointer and deletes an
 * associate. The deleted associate is returned to the object pool from
 * which it was originally drawn.
 *
 * Parameters:
 *   spAsc - pointer to associate to delete
 */
void CHN_Associate_Delete( Associate *spAsc );


/**
 * Set the time step when the association was formed. This should ideally
 * be called once, immediately after the associate is created.
 * 
 * Parameters:
 *   spAsc    - pointer to associate
 *   nStepNew - time step when the associate was newly formed
 */
void CHN_Associate_SetStepNew( Associate *spAsc, int nStepNew );


/**
 * Set the time step when the association dynamics were recorded. The
 * collision rate between chains is recorded in memory objects attached to
 * spRec (see above). In order to know exactly when this recording first
 * began the caller should set the recording step.
 * 
 * Parameters:
 *   spAsc       - pointer to associate
 *   nStepRecord - time step from which dynamics were recorded
 */
void CHN_Associate_SetStepRecord( Associate *spAsc, int nStepRecord );


/**
 * Vet associate for bad pointers. This function deletes an associate if
 * its associate pointer is null, its associate ID is zero, or the ID of
 * the associate and the ID by the associate identifies itself differ
 * (see above).
 * 
 * Parameters:
 *   spAsc - pointer to associate
 */
void CHN_Associate_Vet( Associate *spAscs );


/**
 * Update the pointers of an associate. This function is to be called if
 * the associate pointer of an associate has been invalidated. The list
 * of chains in spChnPool is scanned until a chain is found with an ID
 * that matches the associate. If such a chain cannot be found, the
 * associate pointer is set to NULL.
 *
 * Parameters:
 *   spAsc     - pointer to associate
 *   spChnPool - object pool of chains to search for matching ID
 */
void CHN_Associate_Reconstitute(
    Associate *spAsc,
    ObjectPool *spChnPool );


/**
 * Add a new memory record to this associate. This function extends the
 * memory record of the associate in order to accommodate the recording of
 * nSteps additional double-precision samples of the collision rate. This
 * routine will generate an error and return NULL if there are no available
 * memory records (CHN_ERR_NEW_BLK) or the memory for the data itself
 * cannot be allocated (CHN_ERR_ALLOC).
 * 
 * Parameters:
 *   spAsc     - pointer to associate
 *   spBlkPool - object pool from which to retrieve new memory blocks
 *   nSteps    - number of time steps to record
 * Errors: CHN_ERR_NEW_BLK, CHN_ERR_ALLOC
 */
void CHN_Associate_NewRecord(
    Associate *spAsc,
    ObjectPool *spBlkPool, 
    int nSteps );

#endif

/* end of file */
