# Supplementary material for: Modelling the Emergence and Dynamics of Perceptual Organisation in Auditory Streaming
Source: PLoS Comput Biol. 2013 Mar 14;9(3):e1002925. doi: 10.1371/journal.pcbi.1002925 (PMC3597549; doi:10.1371/journal.pcbi.1002925)
Supplement: Protocol S1 — The source code of the Chains model. The model is implemented in C, with a Matlab interface. After compilation, it can be used to run model simulations with arbitrary repetitive pure tone sequences. A brief tutorial and example scripts are included. The source code is also available for download at http://sites.google.com/site/chainsmodel/. (ZIP) [file pcbi.1002925.s002.zip › CHAINS/C/src/chn_base.c]

/* chn_base.c */

/* CHAINS
 * Copyright (C) 2012 University of Plymouth
 *
 * This program is free software: you can redistribute it and/or modify
 * it under the terms of the GNU General Public License as published by
 * the Free Software Foundation, either version 3 of the License, or
 * (at your option) any later version.
 *
 * This program is distributed in the hope that it will be useful,
 * but WITHOUT ANY WARRANTY; without even the implied warranty of
 * MERCHANTABILITY or FITNESS FOR A PARTICULAR PURPOSE.  See the
 * GNU General Public License for more details.
 *
 * You should have received a copy of the GNU General Public License
 * along with this program.  If not, see <http://www.gnu.org/licenses/>.
 */

/* For additional documentation, see chn_base.h.
 */


/* INCLUDE HEADERS */

#include "chn_base.h"


/* GLOBAL VARIABLES */

int (*CHN_PrintF)( const char *, ... );

int nErrorCode = CHN_ERR_NONE;


/* FUNCTION DEFINITIONS */

void CHN_Set_PrintF( int (*fnPrintF)( const char *, ... ) )
{
    /* Set the formatted printing function */
    CHN_PrintF = fnPrintF;
}


int CHN_IsError( void )
{
    /* True if no error code set */
    return nErrorCode != CHN_ERR_NONE;
}


int CHN_GetError( void )
{
    /* Return error code */
    return nErrorCode;
}


void CHN_ClearError( void )
{
    /* Clear error code */
    nErrorCode = CHN_ERR_NONE;
}


void CHN_SetError( int nNewErrorCode )
{
    /* Set new error code */
    nErrorCode = nNewErrorCode;
}

/* end of file */
