# Supplementary material for: Modelling the Emergence and Dynamics of Perceptual Organisation in Auditory Streaming
Source: PLoS Comput Biol. 2013 Mar 14;9(3):e1002925. doi: 10.1371/journal.pcbi.1002925 (PMC3597549; doi:10.1371/journal.pcbi.1002925)
Supplement: Protocol S1 — The source code of the Chains model. The model is implemented in C, with a Matlab interface. After compilation, it can be used to run model simulations with arbitrary repetitive pure tone sequences. A brief tutorial and example scripts are included. The source code is also available for download at http://sites.google.com/site/chainsmodel/. (ZIP) [file pcbi.1002925.s002.zip › CHAINS/C/src/chn_base.h]

/* chn_base.h */

/* CHAINS BASE MODULE
 *
 *** (1) Inclusion of basic headers, pre-defined macro constants and
 *       functions.
 *
 *** (2) Console output.
 * 
 * The base module provides the core functionality for printing text to
 * a console or file. In CHAINS, one should not use the standard C printf
 * or Matlab�s variant, mexPrintf. Instead, to print text, one should use
 * CHN_PrintF, following the same conventions as one would if calling
 * printf. The reason for including this module is compatibility. If
 * printf were used throughout CHAINS, then messages would not appear at
 * the Matlab prompt. Alternatively, if mexPrintf were used throughout
 * CHAINS, then it could not be compiled without the Matlab.
 *
 * If one wishes to use the standard C printing routine, one must include
 * the line
 *
 *   CHN_Set_PrintF( &printf );
 *
 * prior to invoking any other CHAINS routines. Alternatively, if one
 * wishes to run CHAINS from Matlab, one must include the line
 *
 *   CHN_Set_PrintF( &mexPrintf );
 *
 *** (3) Error handling.
 * 
 * Error-handling is based on a very simple flagging system: chn_base.c
 * maintains an internal variable which records the current error code.
 * The error code ought one of the constants listed below. Whilst there is
 * no error, the error code assumes the value CHN_ERR_NONE.
 *
 * The error code should always be cleared by a call to CHN_ClearError
 * before any CHAINS routines are invoked. (When the module is loaded, the
 * error code is reset. However, Matlab tends to load a module once and
 * then let its global memory persist between calls.)
 *
 *** (LICENSE)
 *
 * CHAINS
 * Copyright (C) 2012 University of Plymouth
 *
 * This program is free software: you can redistribute it and/or modify
 * it under the terms of the GNU General Public License as published by
 * the Free Software Foundation, either version 3 of the License, or
 * (at your option) any later version.
 *
 * This program is distributed in the hope that it will be useful,
 * but WITHOUT ANY WARRANTY; without even the implied warranty of
 * MERCHANTABILITY or FITNESS FOR A PARTICULAR PURPOSE.  See the
 * GNU General Public License for more details.
 *
 * You should have received a copy of the GNU General Public License
 * along with this program.  If not, see <http://www.gnu.org/licenses/>.
 */

/* Author: Robert William Mill <rob.mill.uk@gmail.com>
 * Date    26/03/2012
 */

#ifndef CHN_BASE_H_INCLUDED
#define CHN_BASE_H_INCLUDED


/* INCLUDE HEADERS */

#include <float.h>
#include <limits.h>
#include <math.h>
#include <stdio.h>
#include <stdlib.h>


/* MACRO DEFINITIONS (constants) */

/* Truth values */
#define CHN_FALSE 0
#define CHN_TRUE  1

/* Error codes */
#define CHN_ERR_NONE        0     /* (No error) */
#define CHN_ERR_ALLOC       1     /* Memory allocation error */
#define CHN_ERR_NULL_PTR    2     /* Null pointer error */
#define CHN_ERR_NEW_OBJ     3     /* Could not create a new object */
#define CHN_ERR_NEW_NODE    4     /* Could not create a new node */
#define CHN_ERR_NEW_CHN     5     /* Could not create a new chain */
#define CHN_ERR_NEW_DYN     6     /* Could not create new dynamics */
#define CHN_ERR_NEW_ASC     7     /* Could not create a new associate */
#define CHN_ERR_NEW_BLK     8     /* Could not create a new memory block */
#define CHN_ERR_NEW_MSG     9     /* Could not create a new message */
#define CHN_ERR_MATLAB      10    /* Error when interfacing with Matlab */


/* MACRO DEFINITIONS (functions) */

/* Minimum of two values */
#define MIN( X, Y ) ( X < Y ? X : Y )

/* Maximum of two values */
#define MAX( X, Y ) ( X > Y ? X : Y )

/* Minimum of two events (ignoring zero) */
#define MIN_NZ( A, B ) ( A == 0 || B == 0 ? MAX( A, B ) : MIN( A, B ) )

/* Smallest strictly positive value */
#define MIN_POS( A, B )\
    ( A <= 0 || B <= 0 ? MAX( MAX( A, B ), 0 ) : MIN( A, B ) )

/* Two pi */
#define TWO_PI 6.28318531

/* Natural logaritm of two */
#define LN_TWO 0.693147181

/* Generate uniform variate */
#define UNIFORM_VAR ( rand( ) / ( (double)RAND_MAX + 1 ) )

/* Generate standard exponential variate */
#define EXP_VAR ( -log( 1 - UNIFORM_VAR ) )

/* Generate standard normal variate */
#define NORM_VAR ( sqrt( 2*EXP_VAR ) * cos( TWO_PI * UNIFORM_VAR ) )

/* Test Bernoulli for success */
#define TSUCC( P ) ( UNIFORM_VAR < (P) )

/* Test Bernoulli for failure */
#define TFAIL( P ) ( UNIFORM_VAR >= (P) )

/* Standard sigmoid function */
#define SIGMOID( X ) ( 1.0 / ( 1 + exp( -(X) ) ) )

/* Piecewise linear function */
#define PIECEWISE( X ) MIN( MAX( X, 0 ), 1 )

/* Base-2 Logarithm */
#define LOG2( X ) ( log( X ) / LN_TWO )


/* TYPE DEFINITIONS */

typedef union Poly Poly;


/* STRUCT DECLARATIONS */

union Poly
{
    char   c;
    int    n;
    long   l;
    double d;
};


/* EXTERNAL GLOBAL VARIABLES */

/**
 * Print formatted text. This function should be called in the same manner
 * as the standard C printf. However, the actual function called need not
 * be printf. Use CHN_Set_PrintF to redirect this behaviour.
 *
 * See also: CHN_Set_PrintF.
 */
extern int (*CHN_PrintF)( const char *, ... );


/* FUNCTION PROTOTYPES */

/**
 * Set the function used to print formatting text. This function is
 * used to specify the behaviour of the CHN_PrintF function. The argument
 * fnPrintf should be a pointer to a function with the signature
 *
 *   int (*)( const char *, ... );
 *
 * By default, the CHN_PrintF function is set to the standard C printf.
 *
 * Parameters:
 *   fnPrintf - a function pointer
 * See also: CHN_PrintF.
 */
void CHN_Set_PrintF( int (*fnPrintF)( const char *, ... ) );


/**
 * Test whether an error has occurred. This function returns 1 if an error
 * code has been set, otherwise it returns zero.
 * 
 * Return:
 *   0 - no error
 *   1 - error
 * See also: CHN_GetError
 */
int CHN_IsError( void );


/**
 * Get the error code associated with the most recent error. If no error
 * code has been set, CHN_ERR_NONE is returned.
 * 
 * Return:
 *   the most recent error code
 * See also: CHN_SetError
 */
int CHN_GetError( void );


/**
 * Clear any error codes which have been set. This function resets the
 * internally-stored error code back to CHN_ERR_NONE. It is recommended
 * that this function be called prior to invoking any other CHAINS
 * routines.
 *
 * Note that this routine is equivalent to the invocation
 *
 *   CHN_SetError( CHN_ERR_NONE );
 */
void CHN_ClearError( void );


/**
 * Set the current error code. This routine sets the current error code
 * to the value specified by the caller. Note that setting an error code
 * overwrites any previously recorded error codes. Use CHN_ClearError
 * to clear an error code.
 * 
 * Parameters:
 *   nNewErrorCode - error code (see error constants)
 * See also: CHN_GetError
 */
void CHN_SetError( int nNewErrorCode );

#endif

/* end of file */
