# Supplementary material for: Modelling the Emergence and Dynamics of Perceptual Organisation in Auditory Streaming
Source: PLoS Comput Biol. 2013 Mar 14;9(3):e1002925. doi: 10.1371/journal.pcbi.1002925 (PMC3597549; doi:10.1371/journal.pcbi.1002925)
Supplement: Protocol S1 — The source code of the Chains model. The model is implemented in C, with a Matlab interface. After compilation, it can be used to run model simulations with arbitrary repetitive pure tone sequences. A brief tutorial and example scripts are included. The source code is also available for download at http://sites.google.com/site/chainsmodel/. (ZIP) [file pcbi.1002925.s002.zip › CHAINS/C/src/chn_blks.c]

/* chn_blks.c */

/* CHAINS
 * Copyright (C) 2012 University of Plymouth
 *
 * This program is free software: you can redistribute it and/or modify
 * it under the terms of the GNU General Public License as published by
 * the Free Software Foundation, either version 3 of the License, or
 * (at your option) any later version.
 *
 * This program is distributed in the hope that it will be useful,
 * but WITHOUT ANY WARRANTY; without even the implied warranty of
 * MERCHANTABILITY or FITNESS FOR A PARTICULAR PURPOSE.  See the
 * GNU General Public License for more details.
 *
 * You should have received a copy of the GNU General Public License
 * along with this program.  If not, see <http://www.gnu.org/licenses/>.
 */

/* For additional documentation, see chn_blks.h.
 */


/* INCLUDE HEADERS */

#include "chn_base.h"
#include "chn_blks.h"


/* FUNCTION DEFINITIONS */

MemBlock * CHN_MemBlock_New( ObjectPool *spBlkPool, int nSize )
{
    /* Create a new memory block */
    MemBlock *spBlk = (MemBlock *) CHN_Object_New( spBlkPool );

    /* Unable to create memory block? */
    if( spBlk == NULL )
    {
        /* Print error message and set error code */
        CHN_PrintF( "Cannot make a new memory block.\n" );
        CHN_SetError( CHN_ERR_NEW_BLK );
    }
    else
    {
        /* Set size and allocate data memory */
        spBlk->nSize = nSize;
        spBlk->pData = nSize > 0 ? calloc( nSize, 1 ) : NULL;

        /* Failed to allocate data memory? */
        if( spBlk->pData == NULL && nSize > 0 )
        {
            /* Delete object */
            CHN_Object_Delete( OBJPTR spBlk );
            spBlk = NULL;

            /* Print error message and set error code */
            CHN_PrintF( "Cannot allocate memory for memory block.\n" );
            CHN_SetError( CHN_ERR_ALLOC );
        }
    }

    /* Return pointer to new memory block */
    return spBlk;
}


void CHN_MemBlock_Delete( MemBlock *spBlk )
{
    /* Free the memory block's data */
    free( spBlk->pData );

    /* Reset fields */
    spBlk->nSize = 0;
    spBlk->pData = NULL;

    /* Delete the memory block */
    CHN_Object_Delete( OBJPTR spBlk );
}


int CHN_MemBlock_Size( MemBlock *spBlk, int nBlks )
{
    /* Size is zero initially */
    int nSize = 0;

    /* While there are still memory blocks: */
    while( spBlk != NULL && nBlks-- > 0 )
    {
        /* Add size of this memory block to total size */
        nSize += spBlk->nSize;

        /* Process next memory block */
        spBlk = (MemBlock *) spBlk->spNext;
    }

    /* Return the size (in bytes) */
    return nSize;
}


void CHN_MemBlock_Write( MemBlock *spBlk, void *pDst, int nBlks )
{
    /* Case destination buffer to a character (byte) buffer */
    char *cpDst = (char *) pDst;

    /* While there are still memory blocks: */
    while( spBlk != NULL && nBlks-- > 0 )
    {
        /* Get a pointer to the data of the block */
        char *cpSrc = (char *) spBlk->pData;

        /* Copy data across */
        memcpy( cpDst, cpSrc, spBlk->nSize );

        /* Advance pointer in memory buffer */
        cpDst += spBlk->nSize;

        /* Process next memory block */
        spBlk = (MemBlock *) spBlk->spNext;
    }
}


void CHN_MemBlock_WriteReverse( MemBlock *spBlk, void *pDst, int nBlks )
{
    /* Is there a memory block to write? */
    if( spBlk != NULL )
    {
        /* Store pointer to pointer to memory block */
        Object **sppBase = spBlk->sppBase;

        /* Reverse the memory blocks that are to be written */
        CHN_Object_Reverse( (Object *) spBlk, nBlks );

        /* Write them out in forwards order */
        CHN_MemBlock_Write( (MemBlock *) *sppBase, pDst, nBlks );

        /* Reverse the memory blocks to restore original order */
        CHN_Object_Reverse( *sppBase, nBlks );    
    }
}

/* end of file */
