# Supplementary material for: Modelling the Emergence and Dynamics of Perceptual Organisation in Auditory Streaming
Source: PLoS Comput Biol. 2013 Mar 14;9(3):e1002925. doi: 10.1371/journal.pcbi.1002925 (PMC3597549; doi:10.1371/journal.pcbi.1002925)
Supplement: Protocol S1 — The source code of the Chains model. The model is implemented in C, with a Matlab interface. After compilation, it can be used to run model simulations with arbitrary repetitive pure tone sequences. A brief tutorial and example scripts are included. The source code is also available for download at http://sites.google.com/site/chainsmodel/. (ZIP) [file pcbi.1002925.s002.zip › CHAINS/C/src/chn_blks.h]

/* chn_blks.h */

/* CHAINS MEMORY BLOCKS MODULE
 *
 * It is often necessary in CHAINS to store "running information" for
 * later output, a case in point being the excitation variables of the
 * chains as they evolve over time. However, it is not clear in advance
 * how much memory should be assigned in advance to each chain, etc. For
 * this reason, memory is allocated as it is needed. A "memory block" is
 * simply a CHAINS object which (i) points to an allocated memory area,
 * (ii) records how much data is stored there, and (iii) points to the
 * next memory block. This allows the manipulation of linked lists of
 * memory blocks.
 *
 * Memory blocks are retrieved from an object pool, and attached to
 * chains (to store state variables) and associates (to store state
 * variables referring to interactions).
 *
 *** (LICENSE)
 *
 * CHAINS
 * Copyright (C) 2012 University of Plymouth
 *
 * This program is free software: you can redistribute it and/or modify
 * it under the terms of the GNU General Public License as published by
 * the Free Software Foundation, either version 3 of the License, or
 * (at your option) any later version.
 *
 * This program is distributed in the hope that it will be useful,
 * but WITHOUT ANY WARRANTY; without even the implied warranty of
 * MERCHANTABILITY or FITNESS FOR A PARTICULAR PURPOSE.  See the
 * GNU General Public License for more details.
 *
 * You should have received a copy of the GNU General Public License
 * along with this program.  If not, see <http://www.gnu.org/licenses/>.
 */

/* Author: Robert William Mill <rob.mill.uk@gmail.com>
 * Date    21/09/2012
 */

#ifndef CHN_BLKS_H_INCLUDED
#define CHN_BLKS_H_INCLUDED


/* INCLUDE HEADERS */

#include "chn_objs.h"


/* TYPE DEFINITIONS */

typedef struct MemBlock MemBlock;


/* STRUCTURE DECLARATIONS */

struct MemBlock
{
    OBJECT_HEADER

    int   nSize;  /* Size of memory stored (bytes) */
    void *pData;  /* Pointer to data */
};


/* FUNCTION PROTOTYPES */

/**
 * Create a new memory block. This routine returns a pointer to a new
 * memory block drawn from the object pool spBlkPool. If all the objects in
 * the pool are in use, and a new memory block cannot be created, the
 * routine returns NULL and the error code is set to CHN_ERR_NEW_BLK. If
 * a record for the memory block is available, but the memory for the data
 * itself cannot be allocated, the routine returns NULL and the error code
 * is set to CHN_ERR_ALLOC. The size of the memory block, nSize, is
 * specified in bytes.
 * 
 * Parameters:
 *   spBlkPool - pointer to object pool to draw from
 *   nSize     - size of memory block in bytes
 * Return:
 *   pointer to newly-created memory block
 *   NULL on failure
 * Error(s): CHN_ERR_NEW_BLK, CHN_ERR_ALLOC
 * See also: CHN_MemBlock_Delete
 */
MemBlock * CHN_MemBlock_New( ObjectPool *spBlkPool, int nSize );


/**
 * Delete a memory block. This routine is given a pointer and deletes a
 * memory block. The memory allocated to the block is freed and the record
 * of the memory block is returned to the object pool from which it was
 * originally drawn.
 *
 * Parameters:
 *   spBlk - pointer to memory block
 */
void CHN_MemBlock_Delete( MemBlock *spBlk );


/**
 * Get the size of memory blocks. This routine returns the total amount
 * of memory allocated to the first nBlks blocks of allocated memory
 * in the linked list starting with spBlk. In other words,
 * CHN_MemBlock_Size( spBlk, 1 ) returns the amount of memory allocated
 * to block spBlk. CHN_MemBlock_Size( spBlk, CHN_ALL ) returns the
 * amount of memory allocated to the entire linked list of memory blocks,
 * starting with the block pointed to by spBlk.
 * 
 * Parameters:
 *   spBlk - pointer to first block in linked list
 *   nBlks - number of blocks to measure size
 * Return:
 *   size of allocated memory (in bytes) for all counted blocks
 */
int CHN_MemBlock_Size( MemBlock *spBlk, int nBlks );


/**
 * Write content of memory blocks to a buffer. This function writes the
 * contents of the first nBlks blocks of memory to the user-allocated
 * byte buffer pDst. The pointer to the first block is given by spBlk.
 * If all the data attached to all blocks in the linked list are to
 * by copied, nBlks should be set to CHN_ALL. Note that the caller is
 * responsible for allocating enough memory to copy the data into.
 * CHN_MemBlocks_Size can be used to check how much memory is required.
 *
 * Parameters:
 *   spBlk - pointer to first block to copy
 *   pDst  - pointer to memory buffer
 *   nBlks - number of memory blocks to copy
 * See also: CHN_MemBlock_WriteReverse
 */
void CHN_MemBlock_Write( MemBlock *spBlk, void *pDst, int nBlks );


/**
 * Write content of memory blocks to a buffer in reverse order. This does
 * not mean that the bytes are written in reverse order. Rather, the data
 * in the last block is written first, and the data in the first block
 * is written last, and so on inbetween. In all other respects, the
 * function is used in the same way as CHN_MemBlock_Write.
 *
 * Note the implementation of this routine: the blocks are reversed,
 * written "forwards" using CHN_MemBlock_Write, and then reversed again
 * to their original order.
 *
 * Parameters:
 *   spBlk - pointer to first block to copy
 *   pDst  - pointer to memory buffer
 *   nBlks - number of memory blocks to copy
 * See also: CHN_MemBlock_Write
 */
void CHN_MemBlock_WriteReverse( MemBlock *spBlk, void *pDst, int nBlks );

#endif

/* end of file */
