# Supplementary material for: Modelling the Emergence and Dynamics of Perceptual Organisation in Auditory Streaming
Source: PLoS Comput Biol. 2013 Mar 14;9(3):e1002925. doi: 10.1371/journal.pcbi.1002925 (PMC3597549; doi:10.1371/journal.pcbi.1002925)
Supplement: Protocol S1 — The source code of the Chains model. The model is implemented in C, with a Matlab interface. After compilation, it can be used to run model simulations with arbitrary repetitive pure tone sequences. A brief tutorial and example scripts are included. The source code is also available for download at http://sites.google.com/site/chainsmodel/. (ZIP) [file pcbi.1002925.s002.zip › CHAINS/C/src/chn_chns.c]

/* chn_chns.c */

/* CHAINS
 * Copyright (C) 2012 University of Plymouth
 *
 * This program is free software: you can redistribute it and/or modify
 * it under the terms of the GNU General Public License as published by
 * the Free Software Foundation, either version 3 of the License, or
 * (at your option) any later version.
 *
 * This program is distributed in the hope that it will be useful,
 * but WITHOUT ANY WARRANTY; without even the implied warranty of
 * MERCHANTABILITY or FITNESS FOR A PARTICULAR PURPOSE.  See the
 * GNU General Public License for more details.
 *
 * You should have received a copy of the GNU General Public License
 * along with this program.  If not, see <http://www.gnu.org/licenses/>.
 */

/* For additional documentation, see chn_chns.h.
 */


/* INCLUDE HEADERS */

#include "chn_ascs.h"
#include "chn_base.h"
#include "chn_blks.h"
#include "chn_chns.h"
#include "chn_data.h"
#include "chn_nodes.h"
#include "chn_objs.h"


/* FUNCTION DEFINITIONS */

Chain * CHN_Chain_New( ObjectPool *spChnPool )
{
    /* Create a new chain */
    Chain *spChn = (Chain *) CHN_Object_New( spChnPool );

    /* Unable to create chain? */
    if( spChn == NULL )
    {
        /* Print error message and set error code */
        CHN_PrintF( "Cannot make a new chain.\n" );
        CHN_SetError( CHN_ERR_NEW_CHN );
    }
    else
    {
        /* Reset the fields of the chain */
        spChn->nFlags       = 0;
        spChn->nDur         = 0;
        spChn->nPhase       = 0;
        spChn->nCycle       = 0;
        spChn->nOutstanding = 0;
        spChn->nStepNew     = 0;
        spChn->nStepCompete = 0;
        spChn->nStepRecord  = 0;
        spChn->nCopies      = 0;

        /* Last message received */
        spChn->nLastMsgID = 0;

        /* Reset chain nodes */
        spChn->spNodes    = NULL;
        spChn->spWinStart = NULL;
        spChn->spWinEnd   = NULL;

        /* Reset associates and memory of the chain */
        spChn->spAscs = NULL;
        spChn->spRec  = NULL;

        /* Reset dynamic state variables (except dX) */
        memset( spChn->spDyn, 0, sizeof( Dynamics ) );
    }

    /* Return pointer to new chain */
    return spChn;
}


Chain * CHN_Chain_Copy( Chain *spChn )
{
    /* Create a new chain */
    Chain *spNewChn = CHN_Chain_New( spChn->spHome );

    /* Able to create chain? */
    if( spNewChn != NULL )
    {
        /* Copy fields of the chain */
        spNewChn->nFlags       = spChn->nFlags;
        spNewChn->nDur         = spChn->nDur;
        spNewChn->nPhase       = spChn->nPhase;
        spNewChn->nCycle       = spChn->nCycle;
        spNewChn->nOutstanding = spChn->nOutstanding;
        spNewChn->nStepNew     = spChn->nStepNew;
        spNewChn->nStepCompete = spChn->nStepCompete;
        spNewChn->nStepRecord  = 0;
        spNewChn->nCopies      = spChn->nCopies;

        /* Copy last message received */
        spNewChn->nLastMsgID = spChn->nLastMsgID;

        /* Reset associates and memory of the chain */
        spChn->spAscs = NULL;
        spChn->spRec  = NULL;

        /* Copy dynamic state variables */
        memcpy( spNewChn->spDyn, spChn->spDyn, sizeof( Dynamics ) );

        /* Copy this chain's node list */
        CHN_Object_CopyBack(
            OBJPTR spChn->spNodes,
            OBJBASE &spNewChn->spNodes,
            CHN_ALL,
            &CHN_Node_Copy );

        /* Set the parent of each new node to this new chain */
        CHN_Object_ApplyPtr(
            &CHN_Node_SetParent,
            OBJPTR spNewChn->spNodes,
            NULL,
            spNewChn );
    }

    /* Return pointer to new chain */
    return spNewChn;
}


void CHN_Chain_Delete( Chain *spChn )
{
    /* Free the chain's nodes, associates and memory */
    CHN_Object_Apply( &CHN_Node_Delete, OBJPTR spChn->spNodes, NULL );
    CHN_Object_Apply( &CHN_Associate_Delete, OBJPTR spChn->spAscs, NULL );
    CHN_Object_Apply(
        &CHN_MemBlock_Delete,
        OBJPTR spChn->spRec,
        NULL );

    /* Delete the chain object itself */
    CHN_Object_Delete( OBJPTR spChn );
}


void CHN_Chain_PrintHeader( void )
{
    /* Print a header for chain pretty-printing */
    CHN_PrintF( "ID        |  Flags    |  Phase    |  Cycle  |  Nodes\n" );
}


void CHN_Chain_Print( Chain *spChn )
{
    /* Buffer to store flag string */
    char cpFlags [] = "-------";

    int nNodes = CHN_Node_Count( spChn->spNodes );

    /* Print chain ID */
    CHN_PrintID( spChn->nID );    
    CHN_PrintF( "  |  " );

    /* Determine chain flags */
    cpFlags[0] = spChn->nFlags & CHN_FLAG_INPUT   ? 'I' : '-';
    cpFlags[1] = spChn->nFlags & CHN_FLAG_OPEN    ? 'O' : '-';
    cpFlags[2] = spChn->nFlags & CHN_FLAG_CLOSED  ? 'X' : '-';
    cpFlags[3] = spChn->nFlags & CHN_FLAG_LOOP    ? 'L' : '-';
    cpFlags[4] = spChn->nFlags & CHN_FLAG_PREDICT ? 'P' : '-';
    cpFlags[5] = spChn->nFlags & CHN_FLAG_COMPETE ? 'C' : '-';
    cpFlags[6] = spChn->nFlags & CHN_FLAG_WINDOW  ? 'W' : '-';

    /* Print chain flags */
    CHN_PrintF( "%s  |  ", cpFlags );

    /* Print chain phase */
    CHN_PrintF( "% 7d  |  % 5d  |  ", spChn->nPhase, spChn->nCycle );

    /* Is the chain empty? */
    if( nNodes == 0 )
    {
        /* Print a message */
        CHN_PrintF( "<no nodes>" );
    }

    /* Does the chain have more than 20 nodes? */
    else if( nNodes > 30 )
    {
        /* Print a summary message */
        CHN_PrintF( "<%d nodes, duration = %d>", nNodes, spChn->nDur );
    }

    /* Otherwise print the node list: */
    else
    {
        /* Print the nodes list */
        CHN_Object_Apply( &CHN_Node_Print, OBJPTR spChn->spNodes, NULL );
    }

    /* Print a blank line */
    CHN_PrintF( "\n" );
}


void CHN_Chain_SetPhase( Chain *spChn, int nPhase )
{
    /* Set the phase of the chain */
    spChn->nPhase = nPhase;
}


void CHN_Chain_SetFlags( Chain *spChn, int nAddFlags )
{
    /* Raise the flags of the chain specified */
    spChn->nFlags |= nAddFlags;
}


void CHN_Chain_ClearFlags( Chain *spChn, int nRemFlags )
{
    /* Lower the flags of the chain specified */
    spChn->nFlags &= ~nRemFlags;
}


void CHN_Chain_SetStepNew( Chain *spChn, int nStepNew )
{
    /* Set the step when the chain was created */
    spChn->nStepNew = nStepNew;
}


void CHN_Chain_SetStepCompete( Chain *spChn, int nStepCompete )
{
    /* Set the step when the chain started competing */
    spChn->nStepCompete = nStepCompete;
}


void CHN_Chain_SetStepRecord( Chain *spChn, int nStepRecord )
{
    /* Set the step when the chain started recording */
    spChn->nStepRecord = nStepRecord;
}


Node * CHN_Chain_AddNode(
    Chain *spChn,
    void *pData,
    ObjectPool *spNodePool )
{
    /* Get a pointer to the previous last node and new node */
    Node *spPrev = CHN_Node_GetLast( spChn->spNodes );
    Node *spNew  = CHN_Node_New( spNodePool, spChn, pData );

    /* Able to create new node? */
    if( spNew != NULL )
    {
        /* Set new node fields */
        spNew->nWait    = 0;
        spNew->nCumWait = spPrev ? spPrev->nCumWait + spPrev->nWait : 0;

        /* Move new node to back of chain's node list */
        CHN_Object_MoveBack(
            OBJPTR spNew,
            OBJBASE &spChn->spNodes,
            1 );
    }

    /* Return pointer to new node */
    return spNew;
}


void CHN_Chain_Advance( Chain *spChn, int nSteps )
{
    /* Advance the phase */
    spChn->nPhase += nSteps;

    /* Is the chain open to grow? */
    if( spChn->nFlags & CHN_FLAG_OPEN )
    {
        /* Get the last node */
        Node *spLast = CHN_Node_GetLast( spChn->spNodes );

        /* Does this chain have a last node? */
        if( spLast != NULL )
        {
            /* Increase the duration of the last arc and chain */
            spLast->nWait += nSteps;
            spChn->nDur   += nSteps;
        }
    }

    /* Is the chain a loop? */
    if( spChn->nFlags & CHN_FLAG_LOOP )
    {
        /* Wrap the phase and increment cycle counter */
        spChn->nCycle += spChn->nPhase / spChn->nDur;
        spChn->nPhase  = spChn->nPhase % spChn->nDur;
    }

    /* Advance the nodes in this chain */
    CHN_Object_ApplyInt(
        &CHN_Node_Advance,
        OBJPTR spChn->spNodes,
        NULL,
        nSteps );
}


int CHN_Chain_IsNow( Chain *spChn )
{
    /* True if any of this chain's nodes are now */
    return CHN_Object_Any( &CHN_Node_IsNow, spChn->spNodes, NULL );
}


int CHN_Chain_StepsUntilEvent( Chain *spChn )
{
    /* Get the limits of the chain window */
    Node *spStart = CHN_Chain_WindowStart( spChn, CHN_WIN_STEPS );
    Node *spEnd   = CHN_Chain_WindowEnd( spChn, CHN_WIN_STEPS );

    /* Return the number of steps until the next event in this chain */
    return CHN_Object_MinPos(
        &CHN_Node_StepsUntilEvent,
        OBJPTR spStart,
        OBJPTR spEnd );
}


void CHN_Chain_Window( Chain *spChn )
{
    /* Reset window pointers */
    spChn->spWinStart = NULL;
    spChn->spWinEnd   = NULL;
}


Node * CHN_Chain_WindowStart( Chain *spChn, int nSteps )
{
    Node *spNode;

    /* Do not window chain? */
    if( !( spChn->nFlags & CHN_FLAG_WINDOW ) || spChn->nFlags & CHN_FLAG_LOOP )
    {
        /* Return first node */
        return spChn->spNodes;
    }

    spNode = spChn->spWinStart != NULL ? spChn->spWinStart : spChn->spNodes;

    /* While the current node falls outside the window: */
    while( spNode != NULL && spChn->nPhase - spNode->nCumWait > nSteps )
    {
        /* Advance to the next node */
        spNode = (Node *) spNode->spNext;
    }

    /* Set window start and return pointer */
    spChn->spWinStart = spNode;
    return spNode;
}


Node * CHN_Chain_WindowEnd( Chain *spChn, int nSteps )
{
    Node *spNode;

    /* Do not window chain? */
    if( !( spChn->nFlags & CHN_FLAG_WINDOW ) || spChn->nFlags & CHN_FLAG_LOOP )
    {
        /* Return last node */
        return NULL;
    }

    /* Find end of window by advancing on current window end */
    spNode = spChn->spWinEnd != NULL ? spChn->spWinEnd : spChn->spWinStart;

    /* While the current node falls inside the window: */
    while( spNode != NULL && spNode->nCumWait - spChn->nPhase <= nSteps )
    {
        /* Advance to next node */
        spNode = (Node *) spNode->spNext;
    }

    /* Set window end and return pointer */
    spChn->spWinEnd = spNode;
    return spNode;
}


Node * CHN_Chain_RecentMatch( Chain *spChn )
{
    /* Return the most recent node to be matched */
    return CHN_Object_ArgMin(
        &CHN_Node_StepsSinceMatch,
        OBJPTR spChn->spNodes,
        NULL );
}


int CHN_Chain_MatchSteps( Chain *spChn )
{
    /* Get pointer to first and (last) node */
    Node *spNode = CHN_Chain_WindowStart( spChn, CHN_WIN_STEPS );
    Node *spEnd  = CHN_Chain_WindowEnd( spChn, CHN_WIN_STEPS );

    /* Return true if any node matches by step alone */
    return CHN_Object_Any(
        &CHN_Node_MatchSteps,
        OBJPTR spNode,
        OBJPTR spEnd );
}


int CHN_Chain_MatchData( Chain *spChn, void *pData )
{
    /* Get pointer to first and (last) node */
    Node *spNode = CHN_Chain_WindowStart( spChn, CHN_WIN_STEPS );
    Node *spEnd  = CHN_Chain_WindowEnd( spChn, CHN_WIN_STEPS );

    /* Return true if any node matches by data alone */
    return CHN_Object_AnyPtr(
        &CHN_Node_MatchData,
        OBJPTR spNode,
        OBJPTR spEnd,
        pData );
}


int CHN_Chain_Match( Chain *spChn, void *pData )
{
    /* Get pointer to first and (last) node */
    Node *spNode = CHN_Chain_WindowStart( spChn, CHN_WIN_STEPS );
    Node *spEnd  = CHN_Chain_WindowEnd( spChn, CHN_WIN_STEPS );

    /* Return true if any node matches by both steps and data */
    return CHN_Object_AnyPtr(
        &CHN_Node_Match,
        OBJPTR spNode,
        OBJPTR spEnd,
        pData );
}


int CHN_Chain_Compare( Chain *spChnA, Chain *spChnB, int nTestSteps )
{
    int nStepsNext, nStepsA, nStepsB;

    /* Store the phases and cycles counters of nodes */
    int nPhaseA = spChnA->nPhase, nCycleA = spChnA->nCycle;
    int nPhaseB = spChnB->nPhase, nCycleB = spChnB->nCycle;

    /* By default, the chains match */
    int nCmpResult = CHN_CMP_SAME;

    /* Set the step compare mode to exclusive */
    CHN_Node_SetStepCompareMode( CHN_STEP_EXCLUSIVE );

    /* While there are more steps left to test: */
    while( nTestSteps > 0 )
    {
        /* Get the base nodes in chains A and B */
        Node *spNodeA = spChnA->spNodes;
        Node *spNodeB = spChnB->spNodes;

        /* While there are more nodes in chain A: */
        while( spNodeA != NULL )
        {
            /* Does the node occur now? */
            if( CHN_Node_IsNow( spNodeA ) &&
                !CHN_Chain_Match( spChnB, spNodeA->pData ) )
            {
                /* Failed to find node of A in chain B */
                nCmpResult |= CHN_CMP_A_NOT_B;
            }

            /* Process next node */
            spNodeA = (Node *) spNodeA->spNext;
        }

        /* While there are more nodes in chain B: */
        while( spNodeB != NULL )
        {
            /* Does the node occur now? */
            if( CHN_Node_IsNow( spNodeB ) &&
                !CHN_Chain_Match( spChnA, spNodeB->pData ) )
            {
                /* Failed to find node of B in chain A */
                nCmpResult |= CHN_CMP_B_NOT_A;
            }

            /* Process next node */
            spNodeB = (Node *) spNodeB->spNext;
        }

        /* Get the time to the next event */
        nStepsA    = CHN_Chain_StepsUntilEvent( spChnA );
        nStepsB    = CHN_Chain_StepsUntilEvent( spChnB );
        nStepsNext = MIN_POS( nStepsA, nStepsB );
        nStepsNext = MIN_POS( nStepsNext, nTestSteps );

        /* Advance both chains to soonest event */
        CHN_Chain_Advance( spChnA, nStepsNext );
        CHN_Chain_Advance( spChnB, nStepsNext );

        /* Decrement steps left */
        nTestSteps -= nStepsNext;
    }

    /* Restore the phases and cycles counters of nodes */
    spChnA->nPhase = nPhaseA; spChnA->nCycle = nCycleA;
    spChnB->nPhase = nPhaseB; spChnB->nCycle = nCycleB;

    /* Return result */
    return nCmpResult;
}


Associate * CHN_Chain_AddAssociate(
    Chain *spChn,
    Chain *spAscChn,
    ObjectPool *spAscPool )
{
    /* Create a new associate */
    Associate *spAsc = CHN_Associate_New( spAscPool, spAscChn ); 

    /* Attach this associate to the list of chain associates */
    CHN_Object_MoveBack( 
        OBJPTR spAsc,
        OBJBASE &spChn->spAscs,
        1 );

    /* Return a pointer to the new associate */
    return spAsc;
}


Associate * CHN_Chain_FindAssociate( Chain *spChn, Chain *spAscChn )
{
    /* Get a pointer to the first associate of the chain */
    Associate *spAsc = spChn->spAscs;

    /* While there are still more associates to search: */
    while( spAsc != NULL )
    {
        /* Return find if targets match */
        if( spAsc->spAscChn == spAscChn ) return spAsc;

        /* Process next associate */
        spAsc = (Associate *) spAsc->spNext;
    }

    /* Associate not found */
    return NULL;
}


void CHN_Chain_RemoveAssociate( Chain *spChn, Chain *spAscChn )
{
    /* Get a pointer to the first associate of the chain */
    Associate *spAsc = spChn->spAscs;

    /* While there are still more associates to search: */
    while( spAsc != NULL )
    {
        /* Preserve a pointer to the next associate */
        Associate *spNext = (Associate *) spAsc->spNext;

        /* Do targets match? */
        if( spAsc->spAscChn == spAscChn )
        {
            /* Delete the associate */
            CHN_Associate_Delete( spAsc );
        }

        /* Process next associate */
        spAsc = spNext;
    }
}


void CHN_Chain_Reconstitute( Chain *spChn, ObjectPool *spChnPool )
{
    /* Reconstitute parent pointers of nodes */
    CHN_Object_ApplyPtr(
        &CHN_Node_SetParent,
        OBJPTR spChn->spNodes,
        NULL,
        spChn );

    /* Reconstitute pointers of associates */
    CHN_Object_ApplyPtr(
        &CHN_Associate_Reconstitute,
        OBJPTR spChn->spAscs,
        NULL,
        spChnPool );
}


void CHN_Chain_NewRecord( Chain *spChn, ObjectPool *spBlkPool, int nSteps )
{
    /* Get a pointer to the first associate */
    Associate *spAsc = spChn->spAscs;

    /* Allocate a new memory block */
    MemBlock *spBlk = CHN_MemBlock_New(
        spBlkPool,
        nSteps * CHN_N_RECORDS * sizeof( double ) );

    /* (Exit on failure) */
    if( spBlk == NULL ) return;

    /* Attach memory block to the chain */
    CHN_Object_MoveFront(
        (Object *) spBlk,
        (Object **) &spChn->spRec,
        1 );

    /* While there are still more associates to process: */
    while( spAsc != NULL )
    {
        /* Add a new memory record to each associate record */
        CHN_Associate_NewRecord( spAsc, spBlkPool, nSteps );

        /* Proceed to next associate */
        spAsc = (Associate *) spAsc->spNext;
    }
}


void CHN_Chain_DefaultDynamicsOptions( DynamicsOptions *spDynOpt )
{
    /* Set default integration step */
    spDynOpt->dDt = 1e-3;

    /* Set default time constants */
    spDynOpt->dTauM = 0.05;
    spDynOpt->dTauA = 5.0;
    spDynOpt->dTauU = 0.5;
    spDynOpt->dTauS = 1.0;
    spDynOpt->dTauC = 1.0;
    spDynOpt->dTauR = 5.0;
    spDynOpt->dTauX = 5.0;

    /* Set default coefficients */
    spDynOpt->dAlphaEE = 3.2;
    spDynOpt->dAlphaIE = 8.1;
    spDynOpt->dAlphaEI = 1.0;
    spDynOpt->dAlphaA  = 0.1;
    spDynOpt->dAlphaU  = 3.4;
    spDynOpt->dAlphaS  = 3.8;
    spDynOpt->dAlphaC  = 3.0;
    spDynOpt->dAlphaX  = 7.0;    
    spDynOpt->dBeta    = 0.1;
}


void CHN_Chain_RunDynamics(
    Chain *spChn,
    DynamicsOptions *spDynOpt,
    int nSteps,
    ObjectPool *spBlkPool )
{
    int n;

    /* Preserve a pointer to the first chain */
    Chain *spChnFirst = spChn;

    /* Extract time step to a local variable for convenience */
    double dDt = spDynOpt->dDt;

    /* Extract time constants to local variables for convenience */
    double dTauM = spDynOpt->dTauM;
    double dTauA = spDynOpt->dTauA;
    double dTauU = spDynOpt->dTauU;
    double dTauS = spDynOpt->dTauS;
    double dTauC = spDynOpt->dTauC;
    double dTauR = spDynOpt->dTauR;
    double dTauX = spDynOpt->dTauX;

    /* Extract weights to local variables for convenience */
    double dAlphaEE = spDynOpt->dAlphaEE;
    double dAlphaIE = spDynOpt->dAlphaIE;
    double dAlphaEI = spDynOpt->dAlphaEI;
    double dAlphaA  = spDynOpt->dAlphaA;
    double dAlphaU  = spDynOpt->dAlphaU;
    double dAlphaS  = spDynOpt->dAlphaS;
    double dAlphaC  = spDynOpt->dAlphaC;
    double dAlphaX  = spDynOpt->dAlphaX;
    double dBeta    = spDynOpt->dBeta;

    /* While there are more chains: */
    while( spChn != NULL )
    {
        if( spChn->nFlags & CHN_FLAG_COMPETE )
        {
            /* Vet the chains associates */
            CHN_Object_Apply(
                &CHN_Associate_Vet,
                OBJPTR spChn->spAscs,
                NULL );

            /* Add a new memory record to this chain */
            CHN_Chain_NewRecord(
                spChn,
                spBlkPool, 
                nSteps );
        }

        /* Process next chain */
        spChn = (Chain *) spChn->spNext;
    }

    /* For each time step n: */
    for( n = 0; n < nSteps; n++ )
    {
        /* Return to the first chain */
        spChn = spChnFirst;

        /* While there are more chains: */
        while( spChn != NULL )
        {
            Dynamics  *spDyn;
            Associate *spAsc;

            double    *dpOut;
            double     dNetInE;
            double     dNetInI;

            /* Is chain not competing? */
            if( ( spChn->nFlags & CHN_FLAG_COMPETE ) == 0 )
            {
                /* Skip over this chain and proceed to the next one */
                spChn = (Chain *) spChn->spNext;
                continue;
            }

            /* Get the dynamics and associates of this chain */
            spDyn = spChn->spDyn;
            spAsc = spChn->spAscs;

            /* Get a pointer to the current output sample */
            dpOut  = (double *) spChn->spRec->pData;
            dpOut += n * CHN_N_RECORDS;

            /* Compute net input to excitation */
            dNetInE =
                + dAlphaS  * spDyn->dS / ( spDyn->dR + dBeta )
                - dAlphaIE * spDyn->dI
                + dAlphaEE * spDyn->dE * ( 1 - spDyn->dA )
                + dAlphaU  * spDyn->dU
                + dAlphaX  * spDyn->dX / ( spDyn->dR + dBeta );

            /* Compute net input to inhibition (excluding collisions) */
            dNetInI =
                + dAlphaEI * spDyn->dE
                - 2;

            /* While there are more associates: */
            while( spAsc != NULL )
            {
                /* Add net input due to collisions */
                dNetInI += dAlphaC
                    * spAsc->spDyn->dC / ( spDyn->dR + dBeta )
                    * spAsc->spAscChn->spDyn->dE;

                /* Compute change in collision variable */
                spAsc->spDyn->dDC -= spAsc->spDyn->dC;

                /* Process next associate */
                spAsc = (Associate *) spAsc->spNext;
            }

            /* Compute changes to excitation and inhibition */
            spDyn->dDE = -spDyn->dE + SIGMOID( dNetInE );
            spDyn->dDI = -spDyn->dI + SIGMOID( dNetInI );

            /* Compute changes to (more) simple variables */
            spDyn->dDA  = -spDyn->dA + ( 1 - spDyn->dA ) * dAlphaA * spDyn->dE;
            spDyn->dDU  = -spDyn->dU + NORM_VAR;
            spDyn->dDS -= spDyn->dS;
            spDyn->dDR -= spDyn->dR;
            spDyn->dDX -= spDyn->dX;

            /* Write out excitation variable */
            dpOut[0] = spDyn->dE;

            /* Write out all other state variables? */
            #ifndef CHN_REC_E_ONLY
                dpOut[1] = spDyn->dI;
                dpOut[2] = spDyn->dA;
                dpOut[3] = spDyn->dU;
                dpOut[4] = spDyn->dS;
                dpOut[5] = spDyn->dR;
                dpOut[6] = spDyn->dX;
            #endif

            /* Integrate changes */
            spDyn->dE += spDyn->dDE * dDt / dTauM;
            spDyn->dI += spDyn->dDI * dDt / dTauM;
            spDyn->dA += spDyn->dDA * dDt / dTauA;
            spDyn->dU += spDyn->dDU * dDt / dTauU;
            spDyn->dS += spDyn->dDS * dDt / dTauS;
            spDyn->dR += spDyn->dDR * dDt / dTauR;
            spDyn->dX += spDyn->dDX * dDt / dTauX;

            /* Reset difference variables */ 
            spDyn->dDS = 0;
            spDyn->dDR = 0;
            spDyn->dDX = 0;

            /* Set associates pointer back to head of list */
            spAsc = spChn->spAscs;

            /* While there are more associates: */
            while( spAsc != NULL )
            {
                /* Write out collision variable */
                double *dpOut = (double *) spAsc->spRec->pData + n;
                dpOut[0]      = spAsc->spDyn->dC;

                /* Integrate changes */
                spAsc->spDyn->dC  += spAsc->spDyn->dDC * dDt / dTauC;
                spAsc->spDyn->dDC  = 0;

                /* Process next associate */
                spAsc = (Associate *) spAsc->spNext;
            }

            /* Process next chain */
            spChn = (Chain *) spChn->spNext;
        }
    }
}

/* end of file */
