# Supplementary material for: Modelling the Emergence and Dynamics of Perceptual Organisation in Auditory Streaming
Source: PLoS Comput Biol. 2013 Mar 14;9(3):e1002925. doi: 10.1371/journal.pcbi.1002925 (PMC3597549; doi:10.1371/journal.pcbi.1002925)
Supplement: Protocol S1 — The source code of the Chains model. The model is implemented in C, with a Matlab interface. After compilation, it can be used to run model simulations with arbitrary repetitive pure tone sequences. A brief tutorial and example scripts are included. The source code is also available for download at http://sites.google.com/site/chainsmodel/. (ZIP) [file pcbi.1002925.s002.zip › CHAINS/C/src/chn_chns.h]

/* chn_chns.h */

/* CHAINS CHAINS MODULE
 *
 *** (1) Introduction.
 *
 * This module contains all the code relevant to creating and manipulating
 * chain objects. A chain principally consists of:
 * - a list of nodes
 * - a phase counter (current time steps into the chain)
 * - a set of flags (turning features of the chain on and off)
 * - a list of associates
 * - dynamic states variables (e.g., successes per second)
 * - a list of memory blocks (to store histories of state variables)
 *
 * Most of the routines listed below are self-explanatory in terms of their
 * effect upon a chain.
 *
 *** (2) Windowing.
 * 
 * A few of the functions below refer to "windowing". Windowing is disabled
 * by default, but can be enabled by setting the CHN_FLAG_WINDOW flag.
 * Windowing restricts the comparisons that are made against nodes in a
 * chain to a certain number of time steps before and after the current
 * time step. This cannot be used in conjunction with loop chains. However,
 * it is useful for very long, linear input chains - for which windowing
 * was the original rationale. For example if an input chain consists of
 * many, many nodes then performing matching on every single node in the
 * input chain is extremely costly (though technically possible).
 * 
 * Windowing for input chains should be enabled if the chain is very long.
 * It prevents pointless comparisons being made between predicted events and
 * input events a long time in the past or future.
 *
 *** LICENSE
 *
 * CHAINS
 * Copyright (C) 2012 University of Plymouth
 *
 * This program is free software: you can redistribute it and/or modify
 * it under the terms of the GNU General Public License as published by
 * the Free Software Foundation, either version 3 of the License, or
 * (at your option) any later version.
 *
 * This program is distributed in the hope that it will be useful,
 * but WITHOUT ANY WARRANTY; without even the implied warranty of
 * MERCHANTABILITY or FITNESS FOR A PARTICULAR PURPOSE.  See the
 * GNU General Public License for more details.
 *
 * You should have received a copy of the GNU General Public License
 * along with this program.  If not, see <http://www.gnu.org/licenses/>.
 */

/* Author: Robert William Mill <rob.mill.uk@gmail.com>
 * Date    21/09/2012
 */

#ifndef CHN_CHNS_H_INCLUDED
#define CHN_CHNS_H_INCLUDED


/* INCLUDE HEADERS */

#include "chn_base.h"
#include "chn_objs.h"


/* MACRO DEFINITIONS */

#define CHN_WIN_STEPS 2000  /* Window length is 2000 time steps */

#define CHN_FLAG_NONE      0   /* (No flags set) */
#define CHN_FLAG_INPUT     1   /* Chain is an input chain */
#define CHN_FLAG_OPEN      2   /* Chain grows/builds with input */
#define CHN_FLAG_CLOSED    4   /* Chain is verifying input */
#define CHN_FLAG_LOOP      8   /* Chain is a loop */
#define CHN_FLAG_PREDICT   16  /* Chain makes predictions */
#define CHN_FLAG_COMPETE   32  /* Chain competes with other chains */
#define CHN_FLAG_WINDOW    64  /* Window this chain */

#define CHN_CMP_SAME      0  /* Chains are the same (by criteria) */
#define CHN_CMP_A_NOT_B   1  /* Chain A contains events not in B */
#define CHN_CMP_B_NOT_A   2  /* Chain B contains events not in A */
#define CHN_CMP_ERROR    -1  /* (Error when comparing chains) */

/* Record only excitation? */
#ifdef CHN_REC_E_ONLY
    #define CHN_N_RECORDS 1
#else
    #define CHN_N_RECORDS 7
#endif


/* TYPE DEFINITIONS */

typedef struct Associate Associate;

typedef struct Chain Chain;

typedef struct Dynamics Dynamics;

typedef struct DynamicsOptions DynamicsOptions;

typedef struct MemBlock MemBlock;

typedef struct Node Node;


/* STRUCTURE DECLARATIONS */

struct DynamicsOptions
{
    double dDt;       /* Simulation time-step (seconds) */

    /* Time constants (seconds) */
    double dTauM;     /* Excitation and inhibition */
    double dTauS;     /* Success rate */
    double dTauC;     /* Collision rate */
    double dTauU;     /* Noise fluctuation */
    double dTauA;     /* Adaptation */
    double dTauR;     /* Input event rate */
    double dTauX;     /* Chain rediscovery rate */

    /* Coefficients */
    double dAlphaEE;  /* Self-excitation */
    double dAlphaIE;  /* Inhibition to excitation */
    double dAlphaEI;  /* Excitation to inhibition */
    double dAlphaA;   /* Adaptation */
    double dAlphaU;   /* Noise */
    double dAlphaS;   /* Success rate */
    double dAlphaC;   /* Collision rate */
    double dAlphaX;   /* Chain rediscovery */
    double dBeta;     /* Denominator term */
};


struct Dynamics
{
    double dE;  /* Excitation */
    double dI;  /* Inhibition */
    double dA;  /* Adaptation */
    double dU;  /* Noise */
    double dS;  /* Success */
    double dR;  /* Normalisation */
    double dX;  /* Input */

    double dDE;  /* Gradient of excitation */
    double dDI;  /* Gradient of inhibition */
    double dDA;  /* Gradient of adaptation */
    double dDU;  /* Gradient of noise */
    double dDS;  /* Gradient of success */
    double dDR;  /* Gradient of normalisation */
    double dDX;  /* Gradient of input */
};


struct Chain
{
    OBJECT_HEADER

    int nFlags;        /* Flags set in chain (bit pattern) */
    int nDur;          /* Total duration of chain (steps) */
    int nPhase;        /* Current phase of chain (steps) */
    int nCycle;        /* Number of cycles of chain completed */
    int nOutstanding;  /* Number of outstanding predictions of chain */
    int nStepNew;      /* Time step when chain was first created */
    int nStepCompete;  /* Time step when chain first started competing */
    int nStepRecord;   /* Time step when chain first started recording */
    int nCopies;       /* Number of times this chain has been copied */
    int nLastMsgID;    /* Unique ID of last message processed */

    Node *spNodes;     /* Pointer to linked list of nodes */
    Node *spWinStart;  /* Pointer to first node in window */
    Node *spWinEnd;    /* Pointer to last node in window */

    Dynamics spDyn [1];  /* Chain dynamics */

    Associate *spAscs;  /* Pointer to associates */
    MemBlock  *spRec;   /* Pointer to records */
};


/* FUNCTION DEFINITIONS */

/**
 * Create a new chain. This routine returns a pointer to a new chain
 * drawn from the object pool spChnPool. If all the objects in the pool
 * are in use, and a new chain cannot be created, the routine returns
 * NULL and the error code is set to CHN_ERR_NEW_CHN.
 * 
 * Parameters:
 *   spChnPool - pointer to object pool to draw from
 * Return:
 *   pointer to newly-created chain
 *   NULL on failure
 * Error(s): CHN_ERR_NEW_CHN
 * See also: CHN_Chain_Copy, CHN_Chain_Delete
 */
Chain * CHN_Chain_New( ObjectPool *spChnPool );


/**
 * Copy a chain. This routine is given a pointer to a chain and returns a 
 * pointer to a duplicate of that chain. The new chain is drawn from the 
 * same object pool as the original chain and its fields, dynamical state 
 * variables and nodes are identical to those of the original chain.
 * However, the associates and the memory blocks of the original chain are
 * NOT copied. The caller has to do this manually.
 *
 * Parameters:
 *   spChn - pointer to chain to copy
 * Return:
 *   pointer to duplicate chain
 *   NULL on failure
 * Error(s): CHN_ERR_NEW_CHN
 * See also: CHN_Chain_New, CHN_Chain_Delete
 */
Chain * CHN_Chain_Copy( Chain *spChn );


/**
 * Delete a chain. This routine is given a pointer and deletes a chain.
 * The deleted chain, its nodes and associates are returned to the object 
 * pools from which they were originally drawn.
 *
 * Parameters:
 *   spChn - pointer to chain to delete
 */
void CHN_Chain_Delete( Chain *spChn );


/**
 * Print header. This routine prints a header with column names for chain 
 * print-outs produced by CHN_Chain_Print.
 *
 * See also: CHN_Chain_Print
 */
void CHN_Chain_PrintHeader( void );


/**
 * Print a chain. This routine is given a pointer to a chain and prints the 
 * chain's ID, flags, phase, cycle count, and nodes in a single line.
 *
 * Parameters:
 *   spChn - pointer to chain to print
 * See also: CHN_Chain_PrintHeader
 */
void CHN_Chain_Print( Chain *spChn );


/**
 * Set phase of a chain. This routine is given a pointer to a chain and 
 * sets its phase to nPhase.
 *
 * Parameters:
 *   spChn  - pointer to chain to set phase of
 *   nPhase - phase to set
 */
void CHN_Chain_SetPhase( Chain *spChn, int nPhase );


/**
 * Set flags of a chain. This routine is given a pointer to a chain and 
 * sets the flags specified in binary mask nAddFlags. This routine has no
 * effect on flags not in the mask and on flags previously set.
 *
 * Parameters:
 *   spChn     - pointer to chain to set flags of
 *   nAddFlags - binary mask of flags to set
 */
void CHN_Chain_SetFlags( Chain *spChn, int nAddFlags );


/**
 * Clear flags of a chain. This routine is given a pointer to a chain and 
 * clears the flags specified in binary mask nRemFlags. This routine has no 
 * effect on flags not in the mask and on flags previously cleared.
 *
 * Parameters:
 *   spChn     - pointer to chain to clear flags of
 *   nRemFlags - binary mask of flags to clear
 */
void CHN_Chain_ClearFlags( Chain *spChn, int nRemFlags );


/**
 * Set the time step when the chain was created. This should ideally
 * be called once, immediately after the chain is first made.
 * 
 * Parameters:
 *   spChn    - pointer to chain
 *   nStepNew - time step when the chain was newly formed
 */
void CHN_Chain_SetStepNew( Chain *spChn, int nStepNew );


/**
 * Set the time step when the chain first started competing.
 * 
 * Parameters:
 *   spAsc        - pointer to chain
 *   nStepCompete - time step when the chain was newly formed
 */
void CHN_Chain_SetStepCompete( Chain *spChn, int nStepCompete );


/**
 * Set the time step when the chain started recording data. The
 * dynamic state variables of the chain are recorded in memory objects
 * attached to spRec (see above). In order to know exactly when this
 * recording first began, the caller should set the recording step.
 * 
 * Parameters:
 *   spChn       - pointer to chain
 *   nStepRecord - time step from which dynamics were recorded
 */
void CHN_Chain_SetStepRecord( Chain *spChn, int nStepRecord );


/**
 * Add node to a chain. This routine adds a new node to the end of the node
 * list of the chain pointed to by spChn. The new node is drawn from object
 * pool spNodePool and contains the data pointed to by pData. The routine
 * returns a pointer to the new node.
 *
 * Parameters:
 *   spChn      - pointer to chain to extend
 *   pData      - pointer to data of new node
 *   spNodePool - pointer to object pool to draw from
 * Return:
 *   pointer to new node
 *   NULL on failure
 * Error(s): CHN_ERR_NEW_NODE
 * See also: CHN_Chain_Advance
 */
Node * CHN_Chain_AddNode(
    Chain *spChn,
    void *pData,
    ObjectPool *spNodePool );


/**
 * Advance a chain. This routine advances the chain pointed to by spChn by
 * nSteps time steps. For loop chains, the routine wraps the phase and
 * increments the cycle count, when necessary.
 *
 * Parameters:
 *   spChn  - pointer to chain to advance
 *   nSteps - number of time steps
 * See also: CHN_Chain_AddNode
 */
void CHN_Chain_Advance( Chain *spChn, int nSteps );


/**
 * Test whether any event of a chain occurs now. This routine returns true
 * if and only if an event specified by any of the nodes of the chain
 * occurs on this time step. Note that this routine does not include any
 * tolerance; the match must be exact.
 *
 * The routine uses the function CHN_Node_IsNow to test the predicate for
 * each node.
 *
 * Parameters:
 *   spChn - pointer to the chain to test
 * Return:
 *   0 - no event in the chain occurs now
 *   1 - an event of the chain occurs now
 * See also: CHN_Chain_MatchSteps.
 */
int CHN_Chain_IsNow( Chain *spChn );


/**
 * Count how many steps remain until the next event in a chain occurs. This
 * function scans all the nodes in a chain and finds the once which is
 * due to occur soonest. Whether a node which refers to an event exactly
 * now is accepted or not depends on how the exclusivity option of nodes is
 * set, using CHN_Node_SetStepCompareMode (see chn_nodes.h). Loop chains
 * will always return the time to some next event. Linear chains may
 * contain no more events after the current time step, in which case the
 * routine returns zero.
 *
 * Parameters:
 *   spChn - pointer to a chain
 */
int CHN_Chain_StepsUntilEvent( Chain *spChn );


/**
 * Reset the chain window to incorporate the whole chain. (It does not
 * modify the CHN_FLAG_WINDOW flag of the chain.) For a discussion of
 * chain windowing, see the top of this header file.
 *
 * Parameters:
 *   spChn - pointer to chain for which to reset window
 */
void CHN_Chain_Window( Chain *spChn );


/**
 * Set the number of time steps that the chain window lags behind the
 * current time step. Setting this value only takes effect if the
 * CHN_FLAG_WINDOW flag is set. For a discussion of chain windowing, see
 * the top of this header file.
 *
 * Parameters:
 *   spChn  - chain to set the start of the window
 *   nSteps - number of time steps window extends backwards in time
 */
Node * CHN_Chain_WindowStart( Chain *spChn, int nSteps );


/**
 * Set the number of time steps that the chain window advances ahind of the
 * current time step. Setting this value only takes effect if the
 * CHN_FLAG_WINDOW flag is set. For a discussion of chain windowing, see
 * the top of this header file.
 *
 * Parameters:
 *   spChn  - chain to set the end of the window
 *   nSteps - number of time steps window extends forwards in time
 */
Node * CHN_Chain_WindowEnd( Chain *spChn, int nSteps );


/**
 * Get a pointer to the node in a chain which most recently matched some
 * input. If no node in the chain recently matched input, NULL is returned.
 * 
 * Parameters:
 *   spChn - chain to look for record of match
 * Return:
 *   pointer to node which most recently matched the input
 *   NULL if there was no match
 */
Node * CHN_Chain_RecentMatch( Chain *spChn );


/**
 * Test whether any nodes in this chain match the current time step. One
 * is returned if any match, zero otherwise. The comparison is made
 * regardless of the data of the node. (Matching regions are primarily
 * dealt with in chn_nodes.h.)
 * 
 * Parameter:
 *   spChn - chain to search for match
 * Return:
 *   0 - no nodes match
 *   1 - one or more nodes match
 * See also: CHN_Chain_Match, CHN_Chain_MatchData
 */
int CHN_Chain_MatchSteps( Chain *spChn );


/**
 * Test whether any nodes in this chain match some data given by the
 * caller. One is returned if any match, zero otherwise. The comparison is
 * made regardless of the time of the node. (Matching regions are primarily
 * dealt with in chn_nodes.h.)
 * 
 * Parameter:
 *   spChn - chain to search for match
 *   pData - data to match
 * Return:
 *   0 - no nodes match
 *   1 - one or more nodes match
 * See also: CHN_Chain_Match, CHN_Chain_MatchSteps
 */
int CHN_Chain_MatchData( Chain *spChn, void *pData );


/**
 * Test whether any nodes in this chain match the current time step AND
 * some data given by the caller, using an elliptical matching region. One
 * is returned if any match, zero otherwise. (Matching regions are
 * primarily dealt with in chn_nodes.h.)
 * 
 * Parameter:
 *   spChn - chain to search for match
 *   pData - data to match
 * Return:
 *   0 - no nodes match
 *   1 - one or more nodes match
 * See also: CHN_Chain_MatchSteps, CHN_Chain_MatchData
 */
int CHN_Chain_Match( Chain *spChn, void *pData );


/**
 * Compare two chains for (limited) equivalence in their predictions.
 * This routine scans nTestSteps time steps into the future and checks
 * whether the two comparand chains spChnA and spChnB predict the
 * same events. For possible outcomes of this comparison, see below. Note
 * that "predicting the same events" means that the events match according
 * to matching criteria, not that the matches are precisely identical.
 * 
 * Note: THIS ROUTINE CHANGES THE STEP COMPARE MODE.
 *
 * Parameter:
 *    spChnA     - first chain
 *    spChnB     - second chain
 *    nTestSteps - number of time steps to compare predictions
 * Return (constants):
 *   CHN_CMP_SAME (0) - chains predict the same events
 *   CHN_CMP_A_NOT_B  - chain A predicts events not predicted by B
 *   CHN_CMP_B_NOT_A  - chain B predicts events not predicted by A
 *   CHN_CMP_ERROR    - error when comparing (reserved)
 */
int CHN_Chain_Compare( Chain *spChnA, Chain *spChnB, int nTestSteps );


/**
 * Add an associate to a chain. This routine attaches an associate to a
 * chain. The chain to form the association with is supplied as a
 * parameter. New associate records are drawn from the object pool
 * spAscPool.
 * 
 * Parameters:
 *   spChn     - pointer to chain to add associate record to
 *   spAscChn  - pointer to associate chain
 *   spAscPool - pool of associate objects
 * Return:
 *   pointer to an associate chain
 *   NULL on failure
 * Error(s): CHN_ERR_NEW_ASC
 * See also: CHN_Chain_FindAssociate, CHN_Chain_RemoveAssociate
 */
Associate * CHN_Chain_AddAssociate(
    Chain *spChn,
    Chain *spAscChn,
    ObjectPool *spAscPool );


/**
 * Find an associate chain. This routine returns a pointer to the associate
 * record for a given chain, if one exists.
 *
 * Parameters:
 *   spChn    - pointer to chain
 *   spAscChn - pointer to associate to search for
 * Return:
 *   pointer to associate record if associate chain is found
 *   NULL if cannot find record, or error
 * See also: CHN_Chain_AddAssociate, CHN_Chain_RemoveAssociate
 */
Associate * CHN_Chain_FindAssociate( Chain *spChn, Chain *spAscChn );


/**
 * Remove an associate chain. This routine removes an associate record
 * associate with a given chain (if it exists). If the association does not
 * exist, the routine has no effect.
 *
 * Parameters:
 *   spChn    - pointer to chain
 *   spAscChn - pointer to associate to remove
 * See also: CHN_Chain_AddAssociate, CHN_Chain_FindAssociate
 */
void CHN_Chain_RemoveAssociate( Chain *spChn, Chain *spAscChn );


/**
 * Reconstitute the pointers to other chains. In the event that memory is
 * reorganised (e.g., chains are rebuilt), the pointers that objects use
 * to refer to each other become invalidated. In this case, it is
 * necessary to uniquely identify elements by their ID fields. This
 * routine ensures that:
 *   - every node in the chains node list correctly points to its parent
 *     chain
 *   - every associate record belong to the chain points to the correct
 *     associate chain
 *
 * For more details, see CHN_Associate_Reconstitute in chn_ascs.h
 * 
 * Parameters:
 *   spChn     - pointer to chain requiring pointer update
 *   spChnPool - pool to search for other chains in by ID
 */
void CHN_Chain_Reconstitute( Chain *spChn, ObjectPool *spChnPool );


/**
 * Add a new memory record to this chain. This function extends the
 * memory record of a chain in order to accommodate the recording of
 * nSteps additional samples of the chain state variables. This
 * routine will generate an error and return NULL if there are no available
 * memory records (CHN_ERR_NEW_BLK) or the memory for the data itself
 * cannot be allocated (CHN_ERR_ALLOC).
 * 
 * Parameters:
 *   spChn     - pointer to chain
 *   spBlkPool - object pool from which to retrieve new memory blocks
 *   nSteps    - number of time steps to record
 * Errors: CHN_ERR_NEW_BLK, CHN_ERR_ALLOC
 */
 void CHN_Chain_NewRecord(
    Chain *spChn,
    ObjectPool *spBlkPool,
    int nSteps );


/**
 * Set the default dynamics options. This function takes a pointer to a
 * dynamics options structure and sets the values in the fields of
 * the structure to the default values.
 * 
 * Parameters:
 *   spDynOpt - pointer to dynamics options structure to overwrite
 * See also: CHN_Chain_RunDynamics
 */
void CHN_Chain_DefaultDynamicsOptions( DynamicsOptions *spDynOpt );


/**
 * Set the default dynamics options. This function takes a pointer to a
 * dynamics options structure and sets the values in the fields of
 * the structure to the default values. This routine: -
 * - vets all the chain associates
 * - reserves space to record nSteps state variables
 * - updates the dynamical state variables for all the chains in the linked
 *   list headed up by spChn
 * - does this for nSteps time steps, recording the state variables as it
 *   goes
 * The parameters of the dynamical system are provided in a structure
 * pointed to by spDynOpt.
 * 
 * Parameters:
 *   spChn     - pointer to chains to update dynamics
 *   spDynOpt  - pointer to dynamics options structure
 *   nSteps    - number of time steps to evaluate dynamics for
 *   spBlkPool - pointer to object pool from which to retrieve memory
 *               blocks
 * See also: CHN_Chain_DefaultDynamicsOptions
 */
void CHN_Chain_RunDynamics(
    Chain *spChn,
    DynamicsOptions *spDynOpt,
    int nSteps,
    ObjectPool *spBlkPool );

#endif 

/* end of file */
