# Supplementary material for: Modelling the Emergence and Dynamics of Perceptual Organisation in Auditory Streaming
Source: PLoS Comput Biol. 2013 Mar 14;9(3):e1002925. doi: 10.1371/journal.pcbi.1002925 (PMC3597549; doi:10.1371/journal.pcbi.1002925)
Supplement: Protocol S1 — The source code of the Chains model. The model is implemented in C, with a Matlab interface. After compilation, it can be used to run model simulations with arbitrary repetitive pure tone sequences. A brief tutorial and example scripts are included. The source code is also available for download at http://sites.google.com/site/chainsmodel/. (ZIP) [file pcbi.1002925.s002.zip › CHAINS/C/src/chn_data.c]

/* chn_data.c */

/* CHAINS
 * Copyright (C) 2012 University of Plymouth
 *
 * This program is free software: you can redistribute it and/or modify
 * it under the terms of the GNU General Public License as published by
 * the Free Software Foundation, either version 3 of the License, or
 * (at your option) any later version.
 *
 * This program is distributed in the hope that it will be useful,
 * but WITHOUT ANY WARRANTY; without even the implied warranty of
 * MERCHANTABILITY or FITNESS FOR A PARTICULAR PURPOSE.  See the
 * GNU General Public License for more details.
 *
 * You should have received a copy of the GNU General Public License
 * along with this program.  If not, see <http://www.gnu.org/licenses/>.
 */

/* For additional documentation, see chn_data.h.
 */


/* INCLUDE HEADERS */

#include "chn_base.h"
#include "chn_data.h"


/* GLOBAL VARIABLES */

void (*CHN_Data_Print)( void * ) = &CHN_Data_PrintDouble;

double (*CHN_Data_Dist)( void *, void * ) = &CHN_Data_DistDouble;


/* FUNCTION DEFINITIONS */

char CHN_Data_ToChar( void *pData )
{
    /* Cast the pointer to a character and dereference */
    return *( (char *)( pData ) );
}


int CHN_Data_ToInt32( void *pData )
{
    /* Cast the pointer to a 32-bit integer and dereference */
    return *( (int *)( pData ) );
}


long CHN_Data_ToInt64( void *pData )
{
    /* Cast the pointer to a 64-bit integer and dereference */
    return *( (long *)( pData ) );
}


double CHN_Data_ToDouble( void *pData )
{
    /* Cast the pointer to a double and dereference */
    return *( (double *)( pData ) );
}


void CHN_Set_Data_Print( void (*fnDataPrint)( void * ) )
{
    /* Set data printing function */
    CHN_Data_Print = fnDataPrint;
}


void CHN_Data_PrintPointer( void *pData )
{
    /* Print location of data memory */
    CHN_PrintF( "@%p", pData );
}


void CHN_Data_PrintChar( void *pData )
{
    /* Cast the pointer to a character and dereference */
    char cData = CHN_Data_ToChar( pData );

    /* Print character */
    CHN_PrintF( "%c", cData );
}


void CHN_Data_PrintInt32( void *pData )
{
    /* Cast the pointer to a 32-bit integer and dereference */
    int nData = CHN_Data_ToInt32( pData );

    /* Print integer */
    CHN_PrintF( "%d", nData );
}


void CHN_Data_PrintInt64( void *pData )
{
    /* Cast the pointer to a 64-bit integer and dereference */
    long lData = CHN_Data_ToInt64( pData );

    /* Print integer */
    CHN_PrintF( "%.ld", lData );
}


void CHN_Data_PrintDouble( void *pData )
{
    /* Cast the pointer to a double and dereference */
    double dData = CHN_Data_ToDouble( pData );

    /* Print double */
    CHN_PrintF( "%f", dData );
}


void CHN_Set_Data_Dist( double (*fnDataDist)( void *, void * ) )
{
    /* Set data distance function */
    CHN_Data_Dist = fnDataDist;
}


double CHN_Data_DistZero( void *pData1, void *pData2 )
{
    /* Return zero distance */
    return 0;
}


double CHN_Data_DistChar( void *pData1, void *pData2 )
{
    /* Interpret data as characters */
    char cData1 = CHN_Data_ToChar( pData1 );
    char cData2 = CHN_Data_ToChar( pData2 );

    /* Unit distance if they differ */
    return cData1 != cData2;
}


double CHN_Data_DistInt32( void *pData1, void *pData2 )
{
    /* Interpret data as 32-bit integers */
    char cData1 = CHN_Data_ToInt32( pData1 );
    char cData2 = CHN_Data_ToInt32( pData2 );

    /* Return absolute difference */
    return abs( cData1 - cData2 );
}


double CHN_Data_DistInt64( void *pData1, void *pData2 )
{
    /* Interpret data as 64-bit integers */
    long lData1 = CHN_Data_ToInt64( pData1 );
    long lData2 = CHN_Data_ToInt64( pData2 );

    /* Return absolute difference */
    return labs( lData1 - lData2 );
}


double CHN_Data_DistDouble( void *pData1, void *pData2 )
{
    /* Interpret data as double-precision floats */
    double dData1 = CHN_Data_ToDouble( pData1 );
    double dData2 = CHN_Data_ToDouble( pData2 );

    /* Return absolute difference */
    return fabs( dData1 - dData2 );
}


double CHN_Data_DistSemitones( void *pData1, void *pData2 )
{
    /* Interpret data as double-precision floats */
    double dData1 = CHN_Data_ToDouble( pData1 );
    double dData2 = CHN_Data_ToDouble( pData2 );

    /* Return absolute log-difference (in semitones) */
    return 12 * fabs( LOG2( dData2 / dData1 ) );
}

/* end of file */
