# Supplementary material for: Modelling the Emergence and Dynamics of Perceptual Organisation in Auditory Streaming
Source: PLoS Comput Biol. 2013 Mar 14;9(3):e1002925. doi: 10.1371/journal.pcbi.1002925 (PMC3597549; doi:10.1371/journal.pcbi.1002925)
Supplement: Protocol S1 — The source code of the Chains model. The model is implemented in C, with a Matlab interface. After compilation, it can be used to run model simulations with arbitrary repetitive pure tone sequences. A brief tutorial and example scripts are included. The source code is also available for download at http://sites.google.com/site/chainsmodel/. (ZIP) [file pcbi.1002925.s002.zip › CHAINS/C/src/chn_data.h]

/* chn_data.h */

/* CHAINS DATA MODULE
 *
 * The basic elementary tokens that CHAINS handles are called "data". A
 * datum can be represented in any way, provided that:
 * - there is a means to print a description of the data as text
 * - there is a means to measure the distance between two data
 * 
 * In order to encourage flexibility, data is tracked using void pointers
 * in C, and the user should supply functions which carry out the above
 * operations.
 *
 *** (1) Printing data.
 * 
 * CHN_Data_Print is used to print data to the console. CHN_Set_Data_Print
 * is used to set how this function behaves. Default routines supplied
 * are CHN_Data_PrintPointer, CHN_Data_PrintChar, CHN_Data_PrintInt32,
 * CHN_Data_PrintInt64 (long), and CHN_Data_PrintDouble (the default).
 * To set the default printing routine to print doubles, one would
 * initially invoke:
 *
 *    CHN_Set_Data_Print( &CHN_Data_PrintDouble );
 *
 *** (2) Computing distance between data.
 * 
 * CHN_Data_Dist is used to compute the distance between data.
 * CHN_Set_Data_Diff is used to set how this function behaves. Default
 * routines supplied are CHN_Data_Zero, CHN_Data_DistChar,
 * CHN_Data_DistInt32, CHN_Data_DistInt64, CHN_Data_DistDouble,
 * CHN_Data_DistSemitones. To set the default distance routine to compute
 * semitones, one would initially invoke:
 *
 *    CHN_Set_Data_Dist( &CHN_Data_DistSemitones );
 *
 *** (LICENSE)
 *
 * CHAINS
 * Copyright (C) 2012 University of Plymouth
 *
 * This program is free software: you can redistribute it and/or modify
 * it under the terms of the GNU General Public License as published by
 * the Free Software Foundation, either version 3 of the License, or
 * (at your option) any later version.
 *
 * This program is distributed in the hope that it will be useful,
 * but WITHOUT ANY WARRANTY; without even the implied warranty of
 * MERCHANTABILITY or FITNESS FOR A PARTICULAR PURPOSE.  See the
 * GNU General Public License for more details.
 *
 * You should have received a copy of the GNU General Public License
 * along with this program.  If not, see <http://www.gnu.org/licenses/>.
 */

/* Author: Robert William Mill <rob.mill.uk@gmail.com>
 * Date    29/09/2012
 */

#ifndef CHN_DATA_H_INCLUDED
#define CHN_DATA_H_INCLUDED


/* INCLUDE HEADERS */

#include "chn_base.h"


/* EXTERNAL GLOBAL VARIABLES */

/**
 * Print a data element. To set the behaviour of this function, use
 * CHN_Set_Data_Print.
 * 
 * Parameters:
 *   pData - pointer to data to print
 * See also: CHN_Set_Data_Print
 */
extern void (*CHN_Data_Print)( void *pData );


/**
 * Compute the distance between two data elements. To set the behaviour
 * of this function, use CHN_Set_Data_Dist.
 * 
 * Parameters:
 *   pData1 - pointer to first datum
 *   pData2 - pointer to second datum
 * Return:
 *   distance between data
 * See also: CHN_Set_Data_Dist
 */
extern double (*CHN_Data_Dist)( void *pData1, void *pData2 );


/* FUNCTION DEFINITIONS */

/**
 * Dereference a void pointer to a character. This routine takes a pointer
 * to an 8-bit character and returns its value.
 * 
 * Parameters:
 *   pData - pointer to data
 * Return:
 *   character value
 */
char CHN_Data_ToChar( void *pData );


/**
 * Dereference a void pointer to a signed integer. This routine takes a
 * pointer to a 32-bit signed integer and returns its value.
 * 
 * Parameters:
 *   pData - pointer to data
 * Return:
 *   integer value
 */
int CHN_Data_ToInt32( void *pData );


/**
 * Dereference a void pointer to a signed integer. This routine takes a
 * pointer to a 64-bit signed integer and returns its value.
 * 
 * Parameters:
 *   pData - pointer to data
 * Return:
 *   integer value
 */
long CHN_Data_ToInt64( void *pData );


/**
 * Dereference a void pointer to a double-precision number. This routine
 * takes a pointer to a 64-bit double and returns its value.
 * 
 * Parameters:
 *   pData - pointer to data
 * Return:
 *   double-precision value
 */

double CHN_Data_ToDouble( void *pData );


/**
 * Specify function used to print a data element. Note that fnDataPrint
 * should be a function which takes a void pointer to data and prints
 * its value (without a newline).
 *
 * Note that this module already supplied two printing functions,
 * CHN_Data_PrintChar, CHN_Data_PrintInt and CHN_Data_PrintDouble (the
 * default).
 *
 * Parameters:
 *   fnDataDist - function used to compute distance
 * See also: CHN_Data_PrintChar, CHN_Data_PrintInt32, CHN_Data_Print64,
 *           CHN_Data_PrintDouble, CHN_Data_PrintSemitones
 */
void CHN_Set_Data_Print( void (*fnDataPrint)( void * ) );


/**
 * Print the location of data in memory. On occasions when CHAINS cannot
 * determine the datatype, this function is used as a placeholder.
 * The only information known about the data is its location in memory.
 *
 * Parameters:
 *   pData - pointer to data
 */
void CHN_Data_PrintPointer( void *pData );


/**
 * Print a character. This routine takes a pointer to a character and
 * prints the value stored at that location (without a new line).
 * 
 * Parameters:
 *   pData - pointer to data
 */
void CHN_Data_PrintChar( void *pData );


/**
 * Print a 32-bit integer. This routine takes a pointer to a signed integer
 * and prints the value stored at that location (without a new line).
 * 
 * Parameters:
 *   pData - pointer to data
 */
void CHN_Data_PrintInt32( void *pData );


/**
 * Print a 64-bit integer. This routine takes a pointer to a signed integer
 * and prints the value stored at that location (without a new line).
 * 
 * Parameters:
 *   pData - pointer to data
 */
void CHN_Data_PrintInt64( void *pData );


/**
 * Print a double-precision floating point number. This routine takes a
 * pointer to a double and prints the value stored at that location
 * (without a new line).
 * 
 * Parameters:
 *   pData - pointer to data
 */
void CHN_Data_PrintDouble( void *pData );


/**
 * Specify function used to compute the distance between two data
 * elements. Note that fnDataDist should be a function which takes two
 * void pointers to data and returns their distance, given as a
 * double-precision value. This function should return zero if the
 * data pointed to are of the same value.
 *
 * Note that this module already supplied two distance functions,
 * CHN_Data_DistChar and CHN_Data_DistSemitones (the default).
 *
 * Parameters:
 *   fnDataDist - function used to compute distance
 * See also: CHN_Data_DistChar, CHN_Data_DistInt32, CHN_Data_Int64,
 *           CHN_Data_DistDouble, CHN_Data_DistSemitones
 */
void CHN_Set_Data_Dist( double (*fnDataDist)( void *, void * ) );


/**
 * Always return a distance of zero. On occasions when CHAINS cannot
 * determine the datatype, this function is used as a placeholder.
 * All symbols are treated as the same.
 *
 * Parameters:
 *   pData1 - (not used)
 *   pData2 - (not used)
 * Return:
 *   0 always
 */
double CHN_Data_DistZero( void *pData1, void *pData2 );


/**
 * Return the 'distance' between the characters stored at two pointers.
 * The distance between two identical characters is reckoned as zero.
 * The distance between two non-identical characters is reckoned as one.
 * 
 * Note that it is not necessary for the pointers to be the same, only
 * that they refer to identical values.
 * 
 * Parameters:
 *   pData1 - pointer to first data
 *   pData2 - pointer to second data
 * Return:
 *   0 - characters are the same
 *   1 - characters are different
 */
double CHN_Data_DistChar( void *pData1, void *pData2 );


/**
 * Compute 'distance' between the 32-bit integers stored at two pointers.
 * The distance is given as the absolute difference between the integers.
 * 
 * Parameters:
 *   pData1 - pointer to first data
 *   pData2 - pointer to second data
 * Return:
 *   absolute difference
 */
double CHN_Data_DistInt32( void *pData1, void *pData2 );


/**
 * Compute 'distance' between the 64-bit integers stored at two pointers.
 * The distance is given as the absolute difference between the integers.
 * 
 * Parameters:
 *   pData1 - pointer to first data
 *   pData2 - pointer to second data
 * Return:
 *   absolute difference
 */
double CHN_Data_DistInt64( void *pData1, void *pData2 );


/**
 * Compute 'distance' between the double-precision floats stored at two
 * pointers. The distance is given as the absolute difference between the
 * floats.
 * 
 * Parameters:
 *   pData1 - pointer to first data
 *   pData2 - pointer to second data
 * Return:
 *   absolute difference
 */
double CHN_Data_DistDouble( void *pData1, void *pData2 );


/**
 * Return the distance, in semitones, between two double-precision
 * floating point values. Positive values are returned when
 * pData1 > pData2.
 * 
 * Parameters:
 *   pData1 - pointer to first data
 *   pData2 - pointer to second data
 * Return:
 *   distance in semitones
 */
double CHN_Data_DistSemitones( void *pData1, void *pData2 );

#endif

/* end of file */
