# Supplementary material for: Modelling the Emergence and Dynamics of Perceptual Organisation in Auditory Streaming
Source: PLoS Comput Biol. 2013 Mar 14;9(3):e1002925. doi: 10.1371/journal.pcbi.1002925 (PMC3597549; doi:10.1371/journal.pcbi.1002925)
Supplement: Protocol S1 — The source code of the Chains model. The model is implemented in C, with a Matlab interface. After compilation, it can be used to run model simulations with arbitrary repetitive pure tone sequences. A brief tutorial and example scripts are included. The source code is also available for download at http://sites.google.com/site/chainsmodel/. (ZIP) [file pcbi.1002925.s002.zip › CHAINS/C/src/chn_msgs.c]

/* chn_msgs.c */

/* CHAINS
 * Copyright (C) 2012 University of Plymouth
 *
 * This program is free software: you can redistribute it and/or modify
 * it under the terms of the GNU General Public License as published by
 * the Free Software Foundation, either version 3 of the License, or
 * (at your option) any later version.
 *
 * This program is distributed in the hope that it will be useful,
 * but WITHOUT ANY WARRANTY; without even the implied warranty of
 * MERCHANTABILITY or FITNESS FOR A PARTICULAR PURPOSE.  See the
 * GNU General Public License for more details.
 *
 * You should have received a copy of the GNU General Public License
 * along with this program.  If not, see <http://www.gnu.org/licenses/>.
 */

/* For additional documentation, see chn_msgs.h.
 */


/* INCLUDE HEADERS */

#include "chn_msgs.h"
#include "chn_base.h"
#include "chn_chns.h"
#include "chn_nodes.h"


/* FUNCTION DEFINITIONS */

Message * CHN_Message_New( ObjectPool *spMsgPool )
{
    /* Create a new message */
    Message *spMsg = (Message *) CHN_Object_New( spMsgPool );

    /* Unable to create message? */
    if( spMsg == NULL )
    {
        /* Print error message and set error code */
        CHN_PrintF( "Cannot make a new message.\n" );
        CHN_SetError( CHN_ERR_NEW_MSG );
    }
    else
    {
        /* Reset the fields of the message */
        spMsg->nStep      = 0;
        spMsg->nType      = CHN_MSG_NONE;
        spMsg->nSrcChnID  = 0;
        spMsg->nSrcNodeID = 0;
        spMsg->pData      = NULL;
        spMsg->uInfo.l    = 0;

        /* Push message to the back of the used list */
        CHN_Object_MoveBack(
            OBJPTR spMsg,
            OBJBASE &spMsgPool->spUsed,
            1 );
    }

    /* Return pointer to new message */
    return spMsg;
}


void CHN_Message_Delete( Message *spMsg )
{
    /* Delete the message */
    CHN_Object_Delete( OBJPTR spMsg );
}


void CHN_Message_PrintHeader( void )
{
    /* Print a header for message pretty-printing */
    CHN_PrintF( "Time    |  Chain ID  |  Node ID   |  Type      |  Data\n" );
}


void CHN_Message_Print( Message *spMsg )
{
    /* Print the time step */
    CHN_PrintF( "%06d", spMsg->nStep );

    /* Print chain ID and node position */
    CHN_PrintF( "  |  " );
    CHN_PrintID( spMsg->nSrcChnID );
    CHN_PrintF( "  |  " );
    CHN_PrintID( spMsg->nSrcNodeID );

    /* Print message type */
    switch( spMsg->nType )
    {
        case CHN_MSG_INPUT:

            /* Print INPUT tag */
            CHN_PrintF( "  |  INPUT     |  " );
            break;

        case CHN_MSG_PREDICT:

            /* Print PREDICT tag */
            CHN_PrintF( "  |  PREDICT   |  " );
            break;
    }

    /* Does this message carry data? */
    if( spMsg->pData != NULL )
    {
        /* Print data */
        CHN_Data_Print( spMsg->pData );
    }

    /* Print no data */
    CHN_PrintF( "\n" );
}

/* end of file */
