# Supplementary material for: Modelling the Emergence and Dynamics of Perceptual Organisation in Auditory Streaming
Source: PLoS Comput Biol. 2013 Mar 14;9(3):e1002925. doi: 10.1371/journal.pcbi.1002925 (PMC3597549; doi:10.1371/journal.pcbi.1002925)
Supplement: Protocol S1 — The source code of the Chains model. The model is implemented in C, with a Matlab interface. After compilation, it can be used to run model simulations with arbitrary repetitive pure tone sequences. A brief tutorial and example scripts are included. The source code is also available for download at http://sites.google.com/site/chainsmodel/. (ZIP) [file pcbi.1002925.s002.zip › CHAINS/C/src/chn_msgs.h]

/* chn_msgs.h */

/* CHAINS MESSAGES MODULE
 *
 * Chains interact with each other by sending messages to a queue. Messages
 * are of two types: "input" and "predict". In simplified overview:
 *
 *** 1. Input messages.
 * 
 * Input messages inform all the chains which are being built that they
 * can extend by adding a new node containing the input data. They also
 * notify all prediction chains that they can match their predictions, if
 * appropriate.
 *
 * An input message also triggers the creation of a new chain.
 *
 *** 2. Prediction messages.
 * 
 * Prediction messages informs all the chains that a prediction was made.
 * If an input chain sees and matches a prediction, it informs the chain
 * that made the prediction that it was correct. If a competing chain
 * sees a prediction from another competing chain, then their predictions
 * collide, and the dynamical variables are updated accordingly.
 *
 * There are other aspects to this process. See chn_run.h.
 *
 * The message-list is generated and deleted every time an event occurs.
 *
 *** (LICENSE)
 *
 * CHAINS
 * Copyright (C) 2012 University of Plymouth
 *
 * This program is free software: you can redistribute it and/or modify
 * it under the terms of the GNU General Public License as published by
 * the Free Software Foundation, either version 3 of the License, or
 * (at your option) any later version.
 *
 * This program is distributed in the hope that it will be useful,
 * but WITHOUT ANY WARRANTY; without even the implied warranty of
 * MERCHANTABILITY or FITNESS FOR A PARTICULAR PURPOSE.  See the
 * GNU General Public License for more details.
 *
 * You should have received a copy of the GNU General Public License
 * along with this program.  If not, see <http://www.gnu.org/licenses/>.
 */

/* Author: Robert William Mill <rob.mill.uk@gmail.com>
 * Date    21/09/2012
 */

#ifndef CHN_MSG_H_INCLUDED
#define CHN_MSG_H_INCLUDED


/* INCLUDE HEADERS */

#include "chn_base.h"
#include "chn_objs.h"


/* MACRO DEFINITIONS */

#define CHN_MSG_NONE    0  /* (No message) */
#define CHN_MSG_INPUT   1  /* Message relates input event */
#define CHN_MSG_PREDICT 2  /* Message relates prediction event */


/* TYPE DEFINITIONS */

typedef struct Chain Chain;

typedef struct Node Node;

typedef struct Message Message;

typedef struct ObjectPool ObjectPool;


/* STRUCTURE DECLARATIONS */

/**
 * Message.
 */
struct Message
{
    OBJECT_HEADER

    int   nStep;       /* Time step this message was issued */
    int   nType;       /* Type-of-message code */
    int   nSrcChnID;   /* ID of chain message relates to */
    int   nSrcNodeID;  /* ID of node message relates to */
    void *pData;       /* Pointer to data of node message relates to */
    Poly  uInfo;       /* Additional information */
};


/* FUNCTION DEFINITIONS */

/**
 * Create a new message. This routine returns a pointer to a new
 * message drawn from the object pool spMsgPool. If all the objects in
 * the pool are in use, and a new message cannot be created, the routine
 * returns NULL and the error code is set to CHN_ERR_NEW_MSG.
 * 
 * Parameters:
 *   spMsgPool - pointer to object pool to draw from
 * Return:
 *   pointer to newly-created message
 *   NULL on failure
 * Error(s): CHN_ERR_NEW_MSG
 * See also: CHN_Message_Delete
 */
Message * CHN_Message_New( ObjectPool *spMsgPool );


/**
 * Delete a message. This routine is given a pointer and deletes a
 * message. The deleted message is returned to the object pool from
 * which it was originally drawn.
 *
 * Parameters:
 *   spMsg - pointer to message to delete
 */
void CHN_Message_Delete( Message *spMsg );


/**
 * Print a message header. When printing messages using CHN_Message_Print
 * this code can be called first to print a header with consistent
 * column widths.
 */
void CHN_Message_PrintHeader( void );


/**
 * Print a message description in text. This routine takes a pointer to a
 * message object and prints a description on one line (with a carriage
 * return). It shows the message ID, time step, type and source chain and
 * node IDs.
 *
 * Parameters:
 *   spMsg - pointer to message to print
 */
void CHN_Message_Print( Message *spMsg );

#endif

/* end of file */
