# Supplementary material for: Modelling the Emergence and Dynamics of Perceptual Organisation in Auditory Streaming
Source: PLoS Comput Biol. 2013 Mar 14;9(3):e1002925. doi: 10.1371/journal.pcbi.1002925 (PMC3597549; doi:10.1371/journal.pcbi.1002925)
Supplement: Protocol S1 — The source code of the Chains model. The model is implemented in C, with a Matlab interface. After compilation, it can be used to run model simulations with arbitrary repetitive pure tone sequences. A brief tutorial and example scripts are included. The source code is also available for download at http://sites.google.com/site/chainsmodel/. (ZIP) [file pcbi.1002925.s002.zip › CHAINS/C/src/chn_nodes.c]

/* chn_nodes.h */

/* CHAINS
 * Copyright (C) 2012 University of Plymouth
 *
 * This program is free software: you can redistribute it and/or modify
 * it under the terms of the GNU General Public License as published by
 * the Free Software Foundation, either version 3 of the License, or
 * (at your option) any later version.
 *
 * This program is distributed in the hope that it will be useful,
 * but WITHOUT ANY WARRANTY; without even the implied warranty of
 * MERCHANTABILITY or FITNESS FOR A PARTICULAR PURPOSE.  See the
 * GNU General Public License for more details.
 *
 * You should have received a copy of the GNU General Public License
 * along with this program.  If not, see <http://www.gnu.org/licenses/>.
 */

/* For additional documentation, see chn_nodes.h.
 */


/* INCLUDE HEADERS */

#include "chn_base.h"
#include "chn_chns.h"
#include "chn_data.h"
#include "chn_nodes.h"
#include "chn_objs.h"


/* GLOBAL VARIABLES */

int nStepCompareMode = CHN_STEP_EXCLUSIVE;

double dSigmaT = 30.0;
double dSigmaF = 0.5;


/* FUNCTION DEFINITIONS */

Node * CHN_Node_New( ObjectPool *spNodePool, Chain *spParent, void *pData )
{
    /* Create a new node */
    Node *spNode = (Node *) CHN_Object_New( spNodePool );

    /* Unable to create node? */
    if( spNode == NULL )
    {
        /* Print error message and set error code */
        CHN_PrintF( "Cannot make a new node.\n" );
        CHN_SetError( CHN_ERR_NEW_NODE );
    }
    else
    {
        /* Set parent chain */
        spNode->spParent = spParent;

        /* Set fields */
        spNode->pData      = pData;
        spNode->nWait      = 0;
        spNode->nCumWait   = 0;
        spNode->nPredict   = 0;
        spNode->nLastMatch = 0;
    }

    /* Return pointer to new node */
    return spNode;
}


Node * CHN_Node_Copy( const Node *spNode )
{
    /* Create a new node with same data */
    Node *spNewNode = CHN_Node_New(
        spNode->spHome,
        NULL,
        spNode->pData );

    /* Able to create node? */
    if( spNewNode != NULL )
    {
        /* Copy fields */
        spNewNode->pData      = spNode->pData;
        spNewNode->nWait      = spNode->nWait;
        spNewNode->nCumWait   = spNode->nCumWait;
        spNewNode->nPredict   = spNode->nPredict;
        spNewNode->nLastMatch = spNode->nLastMatch;
    }

    /* Return copied node */
    return spNewNode;
}


void CHN_Node_Delete( Node *spNode )
{
    /* Delete node */
    CHN_Object_Delete( OBJPTR spNode );
}


void CHN_Node_Print( const Node *spNode )
{
    /* Print the data */
    CHN_PrintF( "[" );
    CHN_Data_Print( spNode->pData );
    CHN_PrintF( "]" );

    /* Is there a waiting time following this node? */
    if( spNode->nWait > 0 )
    {
        /* Print the arc */
        CHN_PrintF( "--(%d)-->", spNode->nWait );
    }
}


int CHN_Node_Count( const Node *spNode )
{
    /* Use the object routine to count how many nodes */
    return CHN_Object_Count( (Object *) spNode );
}


Node * CHN_Node_GetLast( const Node *spNode )
{
    /* Use the object routine to find the last node */
    return (Node *) CHN_Object_GetLast( (Object *) spNode );
}


void CHN_Node_SetParent( Node *spNode, Chain *spParent )
{
    /* Set this node's parent */
    spNode->spParent = spParent;
}


void CHN_Node_SetPredict( Node *spNode, int nPredict )
{
    /* Set the number of times this node was predicted by other chains */
    spNode->nPredict = nPredict;
}


void CHN_Node_ResetMatch( Node *spNode )
{
    /* Reset the number of time steps since matched to zero */
    spNode->nLastMatch = 0;
}


void CHN_Node_Advance( Node *spNode, int nSteps )
{
    /* Advance the time elapsed since node last matched */
    spNode->nLastMatch += nSteps;
}


int CHN_Node_IsNow( const Node *spNode )
{
    /* True if phase falls exactly on node */
    return spNode->spParent->nPhase == spNode->nCumWait;
}


void CHN_Node_SetStepCompareMode( int nMode )
{
    /* Set step mode */
    nStepCompareMode = nMode;
}


int CHN_Node_StepsUntilEvent( const Node *spNode )
{
    /* Compute raw steps until event */
    int nDT = spNode->nCumWait - spNode->spParent->nPhase;

    /* Is parent chain a loop? */
    if( spNode->spParent->nFlags & CHN_FLAG_LOOP )
    {
        /* Wrap time until event? */
        if( nDT < 0 ) nDT += spNode->spParent->nDur;

        /* Event is now and comparison is exclusive? */
        if( nDT == 0 && nStepCompareMode == CHN_STEP_EXCLUSIVE )
        {
            /* Refer to event on next cycle */
            nDT += spNode->spParent->nDur;
        }
    }

    /* Record and return steps until event */
    return nDT;
}


int CHN_Node_StepsSinceEvent( const Node *spNode )
{
    /* Compute raw steps since event */
    int nDT = spNode->spParent->nPhase - spNode->nCumWait;

    /* Is parent chain a loop? */
    if( spNode->spParent->nFlags & CHN_FLAG_LOOP )
    {
        /* Wrap time since event? */
        if( nDT < 0 ) nDT += spNode->spParent->nDur;

        /* Event is now and comparison is exclusive? */
        if( nDT == 0 && nStepCompareMode == CHN_STEP_EXCLUSIVE )
        {
            /* Refer to event on previous cycle */
            nDT += spNode->spParent->nDur;
        }
    }

    /* Record and return steps since event */
    return nDT;
}


int CHN_Node_StepsSinceMatch( const Node *spNode )
{
    /* Return steps this node was last matched */
    return spNode->nLastMatch;
}


void CHN_Set_SigmaT( double dNewSigmaT )
{
    /* Set time steps threshold */
    dSigmaT = dNewSigmaT;
}


void CHN_Set_SigmaF( double dNewSigmaF )
{
    /* Set data (frequency) threshold */
    dSigmaF = dNewSigmaF;
}


int CHN_Node_MatchSteps( const Node *spNode )
{
    /* Compute raw steps from event */
    int nDT = abs( spNode->spParent->nPhase - spNode->nCumWait );

    /* Is the parent chain of this node a loop? */
    if( spNode->spParent->nFlags & CHN_FLAG_LOOP )
    {
        /* Compute steps from nearest instance */
        int nDur = spNode->spParent->nDur;
        nDT      = ( nDT + nDur/2 ) % nDur - nDur/2;
    }

    /* Return true if steps within threshold */
    return abs( nDT ) <= dSigmaT;
}


int CHN_Node_MatchData( const Node *spNode, void *pData )
{
    /* Compute distance between data and data at node */
    double dDF = CHN_Data_Dist( spNode->pData, pData );

    /* Return true if data within threshold */
    return fabs( dDF ) <= dSigmaF;
}


int CHN_Node_Match( const Node *spNode, void *pData )
{
    /* Compute distance between data and data at node */
    double dDF = CHN_Data_Dist( spNode->pData, pData );

    /* Compute raw steps from event */
    int nDT = abs( spNode->spParent->nPhase - spNode->nCumWait );

    /* Is the parent chain of this node a loop? */
    if( spNode->spParent->nFlags & CHN_FLAG_LOOP )
    {
        /* Compute steps from nearest instance */
        int nDur = spNode->spParent->nDur;
        nDT      = ( nDT + nDur/2 ) % nDur - nDur/2;
    }

    /* Return true if steps and data within elliptical threshold */
    return nDT*nDT/(dSigmaT*dSigmaT) + dDF*dDF/(dSigmaF*dSigmaF) <= 1;
}

/* end of file */
