# Supplementary material for: Modelling the Emergence and Dynamics of Perceptual Organisation in Auditory Streaming
Source: PLoS Comput Biol. 2013 Mar 14;9(3):e1002925. doi: 10.1371/journal.pcbi.1002925 (PMC3597549; doi:10.1371/journal.pcbi.1002925)
Supplement: Protocol S1 — The source code of the Chains model. The model is implemented in C, with a Matlab interface. After compilation, it can be used to run model simulations with arbitrary repetitive pure tone sequences. A brief tutorial and example scripts are included. The source code is also available for download at http://sites.google.com/site/chainsmodel/. (ZIP) [file pcbi.1002925.s002.zip › CHAINS/C/src/chn_nodes.h]

/* chn_nodes.h */

/* CHAINS NODES MODULE
 *
 *** (1) Introduction.
 *
 * A chain node principally holds two pieces of information: a pointer to
 * some data (see chn_data.h) and the number of time steps that should
 * elapsed after the node is predicted. In this way, a linked list of nodes
 * can encode a temporal sequence:
 *
 *       [d1]---(t1)--->[d2]---(t2)--->[d3]---(t3)--->....
 *       \_____________/\_____________/\_____________/
 *
 *       d<n> = data of node n
 *       t<n> = time steps after data for node n
 *
 * In fact, linked lists of this form are essentially what a chain is
 * (see chn_chns.h). Additional information is also held in the chain 
 * for convenience (the cumulative time steps elapsed across the chain,
 * pointer to the parent chain, etc.).
 *
 *** (2) Matching regions.
 *
 * An event and a prediction are unlikely to coincide exactly, either in
 * time or in the feature dimension. Consequently, CHAINS employs matching
 * regions to decide whether (i) predictions match inputs or (ii)
 * predictions collide (in order to track chain collisions).
 *
 * A matching region is based on the inequality
 *
 *    (df^2/SigmaF^2) + (dt^2/SigmaT^2) <= 1,
 *
 * where df is the distance between the events and dt is the time
 * difference between the events. SigmaF and SigmaT are parameters which
 * control the strictness of the match. These are set using CHN_Set_SigmaT
 * and CHN_Set_SigmaF, respectively. By default, SigmaT = 30 time steps
 * (ms) and SigmaF = 0.5 (ST).
 *
 *** (3) Inclusive and exclusive matching
 *
 * When it comes to time steps, there is the question of whether the next
 * (or previous) event includes events that occur EXACTLY now. To set
 * whether CHAINS includes the current instant when searching forwards or
 * backwards, use either:
 *
 *    CHN_Node_SetStepCompareMode( CHN_STEP_EXCLUSIVE );
 *
 * or
 *
 *    CHN_Node_SetStepCompareMode( CHN_STEP_INCLUSIVE );
 *
 *** (LICENSE)
 *
 * CHAINS
 * Copyright (C) 2012 University of Plymouth
 *
 * This program is free software: you can redistribute it and/or modify
 * it under the terms of the GNU General Public License as published by
 * the Free Software Foundation, either version 3 of the License, or
 * (at your option) any later version.
 *
 * This program is distributed in the hope that it will be useful,
 * but WITHOUT ANY WARRANTY; without even the implied warranty of
 * MERCHANTABILITY or FITNESS FOR A PARTICULAR PURPOSE.  See the
 * GNU General Public License for more details.
 *
 * You should have received a copy of the GNU General Public License
 * along with this program.  If not, see <http://www.gnu.org/licenses/>.
 */

/* Author: Robert William Mill <rob.mill.uk@gmail.com>
 * Date    21/09/2012
 */

#ifndef CHN_NODES_H_INCLUDED
#define CHN_NODES_H_INCLUDED


/* INCLUDE HEADERS */

#include "chn_objs.h"


/* MACRO DEFINITIONS */

#define CHN_STEP_INCLUSIVE 0
#define CHN_STEP_EXCLUSIVE 1


/* TYPE DEFINITIONS */

typedef struct Chain Chain;

typedef struct Node Node;


/* STRUCT DECLARATIONS */

struct Node
{
    OBJECT_HEADER

    Chain *spParent;    /* Parent chain */

    void *pData;        /* Data/event pointed to by this node */
    int   nWait;        /* Time steps following this node */
    int   nCumWait;     /* Cumulative time steps up to this node */
    int   nPredict;     /* Number of competing chains predicted node */
    int   nLastMatch;   /* Time steps elapsed since last match/add */
};


/* FUNCTION PROTOTYPES */

/**
 * Create a new node. This function creates a new node by drawing from an
 * object pool of nodes. Its parent and data are set using parameters.
 * The node has no waiting steps or cumulative wait.
 *
 * Parameters:
 *   spNodePool - pointer to object (node) pool to draw node from
 *   spParent   - pointer to parent chain of node
 *   pData      - pointer to data associated with node
 * Return:
 *   a pointer to the new node or NULL on failure
 * Error(s): CHN_ERR_NEW_NODE
 * See also: CHN_Node_Copy, CHN_Node_Delete
 */
Node * CHN_Node_New(
    ObjectPool *spNodePool,
    Chain *spParent,
    void *pData );


/**
 * Copy a node. This routine is given a pointer to a node and returns a 
 * pointer to a duplicate of that node. The new node is drawn from the 
 * same object pool as the original node and its fields are identical to
 * those of the original node.
 *
 * Parameters:
 *   spNode - pointer to node to copy
 * Return:
 *   pointer to duplicate node
 *   NULL on failure
 * Error(s): CHN_ERR_NEW_NODE
 * See also: CHN_Node_New, CHN_Node_Delete
 */
Node * CHN_Node_Copy( const Node *spNode );


/**
 * Delete a node. This function deletes the node specified and returns it
 * to the node pool from which it was originally drawn. Note that the
 * memory associated with the data pointer is not freed.
 * 
 * Parameters:
 *   spNode - pointer to the node to be freed
 */
void CHN_Node_Delete( Node *spNode );


/**
 * Print a node. This function prints a description of the node without
 * added a newline character. The description is text as follows:
 *
 *            [<data>]--(<steps>)-->
 *
 * where <data> is text obtained by invoking CHN_Data_Print and <steps>
 * is the number of time steps specified by the .nWait field. Note that
 * if .nWait is zero, then no arc is printed, only "[<data>]".
 *
 * Parameters:
 *   spNode - pointer to the node to be printed
 */
void CHN_Node_Print( const Node *spNode );


/**
 * Count how many nodes in a list. This function counts how many nodes
 * there are in a linked list, starting with, and including, the one
 * specified. If the input argument is NULL, then the routine returns
 * zero.
 *
 * This routine is a casted version of CHN_Object_Count.
 *
 * Parameters:
 *   spNode - pointer to the first node
 */
int CHN_Node_Count( const Node *spNode );


/**
 * Return a pointer to the last node in a linked list. If the input
 * argument is NULL, the routine returns NULL.
 *
 * This routine is a casted version of CHN_Object_GetLast.
 *
 * Parameters:
 *   spNode - pointer to the first node
 * Return:
 *   pointer to the last node in the linked list or NULL
 */
Node * CHN_Node_GetLast( const Node *spNode );


/**
 * Set the parent chain for this node. This routine sets a pointer to the
 * parent chain of the node. If the node is created using CHN_Node_New,
 * then the parent pointer is set at this time - it is not necessary to
 * invoke this function as well. However, there are instances where it
 * is desirable to reaffirm the parent pointer of the node (e.g. when
 * chains are reconstituted), in which case this setter is useful.
 *
 * Parameters:
 *   spNode   - pointer to node to set parent of
 *   spParent - pointer to parent chain
 */
void CHN_Node_SetParent( Node *spNode, Chain *spParent );


/**
 * Set the number of times this node was predicted by other chains. This
 * should be the number of times a node was predicted by competing chains
 * (including itself, it this applies). This routine is equivalent to
 * setting the field .nPredict manually.
 * 
 * Parameters:
 *   nPredict - number of predictions
 */
void CHN_Node_SetPredict( Node *spNode, int nPredict );


/**
 * Reset the last time this now was seen to the current time step. That is,
 * .nLastMatch is set to zero.
 *
 * Parameters:
 *   spNode - pointer to node to reset
 * See also: CHN_Node_Advance
 */
void CHN_Node_ResetMatch( Node *spNode );


/**
 * Advance this node by a number of time steps. This routine
 * advances the .nLastMatch counter of the node by nSteps time
 * steps.
 * 
 * Parameters:
 *   spNode - pointer to the node to advance
 *   nSteps - number of time steps to advance the node by
 * See also: CHN_Node_Reset
 */
void CHN_Node_Advance( Node *spNode, int nSteps );


/**
 * Test whether the node's event occurs now. This routine returns true
 * if and only if the event specified by the node occurs on this time
 * step. Note that this routine does not include any tolerance; the
 * match must be exact. To test for a match with some tolerance, use
 * CHN_Node_MatchSteps.
 *
 * The routine uses information from the parent chain to determine
 * whether the node occurs now, as this information is not intrinsic
 * to the node.
 *
 * This function is not effected by the step comparison option.
 *
 * Parameters:
 *   spNode - pointer to the node to test
 * Return:
 *   0 - node does not occur now
 *   1 - node occurs now
 */
int CHN_Node_IsNow( const Node *spNode );


/**
 * Set the comparison mode used when comparing nodes. The set compare
 * most can be set to one of two constants CHN_STEP_INCLUSIVE or
 * CHN_STEP_EXCLUSIVE. In inclusive mode, if the node falls at the
 * current time step, the node is judged to occur in this cycle. In
 * exclusive mode, if the node falls at the current time step, the node
 * is judged to occur in the next or previous cycle.
 *
 * This option effects the behaviour of CHN_Node_StepsUntilEvent and
 * CHN_Node_StepsSinceEvent.
 *
 * Parameters:
 *   nMode - CHN_STEP_INCLUSIVE (include match at current time step)
 *           CHN_STEP_EXCLUSIVE (exclude match at current time step)
 * See also: CHN_Node_StepsUntilEvent, CHN_Node_StepsSinceEvent
 */
void CHN_Set_StepCompareMode( int nMode );


/**
 * Compute how many time steps remain until the specified node occurs.
 * If the chain is linear the routine may return zero or a negative number.
 * If the chain is a loop then the routine returns how many time steps
 * until the next node event. If the node occurs now and the step mode
 * is inclusive, the routine returns zero. Otherwise it returns the number
 * of steps until the node on the next cycle.
 * 
 * In order to compute how many time steps remain, the node must have a
 * valid pointer to the parent chain.
 *
 * Parameters:
 *   spNode - pointer to node to test
 * Return:
 *   number of time steps until node event occurs
 * See also: CHN_Set_StepCompareMode, CHN_Node_StepsSinceEvent
 */
int CHN_Node_StepsUntilEvent( const Node *spNode );


/**
 * Compute how many time steps have elapsed since the specified node
 * occurred. If the chain is linear the routine may return zero or a
 * negative number, if the node event is in the future. If the chain is a
 * loop then the routine returns how many time steps since the previous
 * node event. If the node occurs now and the step mode is inclusive,
 * the routine returns zero. Otherwise it returns the number of steps
 * since the node on the previous cycle.
 * 
 * In order to compute how many time steps have elapsed, the node must
 * have a valid pointer to the parent chain.
 *
 * Parameters:
 *   spNode - pointer to node to test
 * Return:
 *   number of time steps until node event occurs
 * See also: CHN_Set_StepCompareMode, CHN_Node_StepsUntilEvent
 */
int CHN_Node_StepsSinceEvent( const Node *spNode );


/**
 * Retrieve how many time steps have elapsed since the specified node was
 * last matched or added (i.e., the time of the last input corresponding
 * to the node. Note that this is not necessarily the last time the node
 * was predicted (for which see CHN_Node_StepsSinceEvent).
 * 
 * Note that this routine is not effected by the step mode. Also, the time
 * since the node was matched is controlled by CHN_Node_Reset and
 * CHN_Node_Advance.
 *
 * Parameters:
 *   spNode - pointer to node to test
 * Return:
 *   number of time steps since node event matched
 * See also: CHN_Node_StepsSinceEvent
 */
int CHN_Node_StepsSinceMatch( const Node *spNode );


/**
 * Set the matching region (tolerance) for time steps. The default
 * tolerance region for time steps is 30 steps.
 * 
 * Parameters: 
 *   dNewSigmaT - new value for time steps tolerance
 * See also: CHN_Set_SigmaF.
 */
void CHN_Set_SigmaT( double dNewSigmaT );


/**
 * Set the matching region (tolerance) for data comparisons. The default
 * tolerance region is 1.0.
 * 
 * Parameters: 
 *   dNewSigmaF - new value for event difference tolerance
 * See also: CHN_Set_SigmaT.
 */
void CHN_Set_SigmaF( double dNewSigmaF );


/**
 * Test whether a node matches in steps. This routine returns true if
 * the time difference (dT) between now and when the node occurs
 * satisfies:
 * 
 *    dT^2 / dSigmaT^2 <= 1.
 *
 * To set the value of dSigmaT, use CHN_Set_SigmaT.
 *
 * Parameters:
 *   spNode - pointer to node to test
 * Return: true iff dT^2 / dSigmaT^2 <= 1
 * See also: CHN_Node_MatchData, CHN_NodeMatch, CHN_Set_SigmaT
 */
int CHN_Node_MatchSteps( const Node *spNode );


/**
 * Test whether a node matches some data. This routine returns true if
 * the difference (dF) between the data of this node and the argument
 * pData satisfies:
 * 
 *    dF^2 / dSigmaF^2 <= 1.
 *
 * To set the value of dSigmaF, use CHN_Set_SigmaF.
 *
 * Parameters:
 *   spNode - pointer to node to test
 * Return: true iff dF^2 / dSigmaF^2 <= 1
 * See also: CHN_Node_MatchSteps, CHN_NodeMatch, CHN_Set_SigmaF
 */
int CHN_Node_MatchData( const Node *spNode, void *pData );


/**
 * Test whether a node matches some time and data within an elliptical
 * matching region. This routine returns true if the time difference
 * (dT) between now and when the node occurs and the difference (dF)
 * between the data of this node and the argument pData satisfies:
 * 
 *    dT^2 / dSigmaT^2 + dF^2 / dSigmaF^2 <= 1.
 *
 * To set the value of dSigmaT or dSigmaF, use CHN_Set_SigmaT or
 * CHN_Set_SigmaF, respectively.
 *
 * Parameters:
 *   spNode - pointer to node to test
 * Return: true iff dT^2 / dSigmaT^2 + dF^2 / dSigmaF^2 <= 1
 * See also: CHN_Node_MatchSteps, CHN_NodeMatchData, CHN_Set_SigmaT,
 *           CHN_Set_SigmaF
 */
int CHN_Node_Match( const Node *spNode, void *pData );

#endif 

/* end of file */
