# Supplementary material for: Modelling the Emergence and Dynamics of Perceptual Organisation in Auditory Streaming
Source: PLoS Comput Biol. 2013 Mar 14;9(3):e1002925. doi: 10.1371/journal.pcbi.1002925 (PMC3597549; doi:10.1371/journal.pcbi.1002925)
Supplement: Protocol S1 — The source code of the Chains model. The model is implemented in C, with a Matlab interface. After compilation, it can be used to run model simulations with arbitrary repetitive pure tone sequences. A brief tutorial and example scripts are included. The source code is also available for download at http://sites.google.com/site/chainsmodel/. (ZIP) [file pcbi.1002925.s002.zip › CHAINS/C/src/chn_objs.c]

/* chn_objs.c */

/* CHAINS
 * Copyright (C) 2012 University of Plymouth
 *
 * This program is free software: you can redistribute it and/or modify
 * it under the terms of the GNU General Public License as published by
 * the Free Software Foundation, either version 3 of the License, or
 * (at your option) any later version.
 *
 * This program is distributed in the hope that it will be useful,
 * but WITHOUT ANY WARRANTY; without even the implied warranty of
 * MERCHANTABILITY or FITNESS FOR A PARTICULAR PURPOSE.  See the
 * GNU General Public License for more details.
 *
 * You should have received a copy of the GNU General Public License
 * along with this program.  If not, see <http://www.gnu.org/licenses/>.
 */

/* For additional documentation, see chn_objs.h.
 */


/* INCLUDE HEADERS */

#include "chn_base.h"
#include "chn_objs.h"


/* GLOBAL VARIABLES */

/* Unique ID management */
static int  nAssignIDs = 1;
static int  nNextID    = 1;
static int *npNextID   = &nNextID;


/* FUNCTION DEFINITIONS */

void CHN_Set_AssignIDs( int nFlag )
{
    nAssignIDs = nFlag;
}


void CHN_Set_NextID( int nNewNextID )
{
    /* Set a pointer to the next ID */
    *npNextID = nNewNextID;
}


void CHN_Set_NextIDPtr( int *npNewIDPtr )
{
    /* Set a pointer to the next ID */
    npNextID = npNewIDPtr ? npNewIDPtr : &nNextID;
}


void CHN_PrintID( int nID )
{
    /* If the ID is zero */
    if( nID == 0 )
    {
        /* Print an empty marker */
        CHN_PrintF( " <no ID>" );
    }
    else
    {
        /* Print the ID 8 spaces wide */
        CHN_PrintF( "%8d", nID );
    }
}


void CHN_Object_Alloc( ObjectPool *spObjPool, int nObjs, int nSize )
{
    int i;

    /* Allocate memory for objects */
    char *cpObjs = calloc( nObjs, nSize );

    /* Store pointers; all objects are assumed to be free */
    spObjPool->spObjs = (Object*)( cpObjs );
    spObjPool->spFree = (Object*)( cpObjs );
    spObjPool->spUsed = NULL;

    /* Set number of objects */
    spObjPool->nObjs = cpObjs ? nObjs : 0;

    /* Failed to allocate memory? */
    if( cpObjs == NULL )
    {
        /* Print error message, set error code, and exit */
        CHN_PrintF( "Cannot allocate memory for objects.\n" );
        CHN_SetError( CHN_ERR_ALLOC );
        return;
    }

    /* For each i: */
    for( i = 0; i < nObjs; i++ )
    {
        /* Get this object */
        Object *spObj = (Object*)( cpObjs + nSize * i );

        /* Set the object's ID, home and position */
        spObj->nID    = 0;
        spObj->spHome = spObjPool;
        spObj->nPos   = i;
    }

    /* For each object i (except the first): */
    for( i = 1; i < nObjs; i++ )
    {
        /* Get this object and the one prior to it */
        Object *spObj  = (Object*)( cpObjs + nSize * i );
        Object *spPrev = (Object*)( cpObjs + nSize * (i-1) );

        /* Set the object's base pointer */
        spObj->sppBase = &spPrev->spNext;        
    }

    /* For each object i (except the last): */
    for( i = 0; i < nObjs - 1; i++ )
    {
        /* Get this object and the one after it */
        Object *spObj  = (Object*)( cpObjs + nSize * i );
        Object *spNext = (Object*)( cpObjs + nSize * (i+1) );

        /* Set the object's next pointer */
        spObj->spNext = spNext;
    }

    /* [Treat special cases:] */
    {
        /* Get the first and last object in the pool */
        Object *spFst = (Object*)( cpObjs );
        Object *spLst = (Object*)( cpObjs + nSize * ( nObjs - 1 ) );

        /* Set their base and next pointers, respectively */
        spFst->sppBase = &spObjPool->spFree;
        spLst->spNext  = NULL;
    }
}


void CHN_Object_Free( ObjectPool *spObjPool )
{
    /* Free memory allocated to objects */
    free( spObjPool->spObjs );

    /* Nullify all pointers  */
    spObjPool->spObjs = NULL;
    spObjPool->spUsed = NULL;
    spObjPool->spFree = NULL;

    /* Set number of objects to zero */
    spObjPool->nObjs = 0;
}


void CHN_Object_Excise( Object *spObj )
{
    /* Does this object have a successor? */
    if( spObj->spNext )
    {
        /* Set base pointer of successor */
        spObj->spNext->sppBase = spObj->sppBase;
    }

    /* Set pointer of previous object to pointer to next one */
    *spObj->sppBase = spObj->spNext;

    /* Dislocate object */
    spObj->sppBase = NULL;
    spObj->spNext  = NULL;
}


void CHN_Object_InsertFront( Object *spObj, Object **sppBase )
{
    /* Get a pointer to the (new) next object */
    Object *spNext = *sppBase;

    /* Set next object and base pointer */
    spObj->spNext  = spNext;
    spObj->sppBase = sppBase;

    /* Set base pointer to point to this object */
    *spObj->sppBase = spObj;

    /* Does this object (now) have a successor? */
    if( spNext )
    {
        /* Set base pointer of next object */
        spNext->sppBase = &spObj->spNext;
    }
}


void CHN_Object_InsertBack( Object *spObj, Object **sppBase )
{
    /* Keep traversing until the base pointer is NULL */
    while( *sppBase != NULL ) sppBase = &(*sppBase)->spNext;

    /* Redirect the base pointer */
    *sppBase = spObj;

    /* Set the next and base pointer of this object */
    spObj->spNext  = NULL;
    spObj->sppBase = sppBase;
}


void CHN_Object_MoveFront( Object *spObj, Object **sppBase, int nObjs )
{
    /* While there are more objects to move: */
    while( spObj != NULL && nObjs-- > 0 )
    {
        /* Preserve pointer to next object */
        Object *spNext = spObj->spNext;

        /* Excise the object */
        CHN_Object_Excise( spObj );

        /* Insert it at the front of the list */
        CHN_Object_InsertFront( spObj, sppBase );

        /* Process next object */
        spObj = spNext;
    }
}


void CHN_Object_MoveBack( Object *spObj, Object **sppBase, int nObjs )
{
    /* While there are more objects to move: */
    while( spObj != NULL && nObjs-- > 0 )
    {
        /* Preserve pointer to next object */
        Object *spNext = spObj->spNext;

        /* Excise the object */
        CHN_Object_Excise( spObj );

        /* Insert it at the back of the list */
        CHN_Object_InsertBack( spObj, sppBase );

        /* Process next object */
        spObj = spNext;
    }
}


void CHN_Object_CopyBack(
    Object *spObj,
    Object **sppBase,
    int nObjs,
    Object * (*fnCopy)( Object * ) )
{
    /* While there are still objects to process: */
    while( spObj != NULL && nObjs-- > 0 )
    {
        /* Create a (deep) copy of the object */
        Object *spCopy = fnCopy( spObj );

        /* Move to the back of the list */
        CHN_Object_MoveBack( spCopy, sppBase, 1 );

        /* Move to next object */
        spObj = (Object *) spObj->spNext;
    }    
}


int CHN_Object_Count( Object *spObj )
{
    /* Set accumulator to zero */
    int nCount = 0;

    /* While there are still more objects on list: */
    while( spObj != NULL )
    {
        /* Increase counter */
        nCount++;

        /* Move to next object */
        spObj = spObj->spNext;
    }

    /* Return accumulator */
    return nCount;
}


int CHN_Object_CountUpto( Object *spObj, Object *spTgtObj )
{
    /* Depth is initially zero */
    int nDepth = 0;

    /* While target object not found and end not reached */
    while( spObj != NULL && spObj != spTgtObj )
    {
        /* Increment depth and move to next object */
        nDepth++;
        spObj = spObj->spNext;
    }

    /* Return depth of object (or -1 if not found) */
    return spObj == spTgtObj ? nDepth : -1;
}


void CHN_Object_Reverse( Object *spObj, int nObjs )
{
    /* Preverse a pointer to the original first object */
    Object *spFirst = spObj;

    /* Is there at least one object? */
    if( spFirst != NULL )
    {
        /* Get a pointer to the next element and the base pointer */
        Object **sppBase = spObj->sppBase;
        Object *spNext   = spObj->spNext;

        /* While there is a next element (or count not exhausted): */
        while( spNext != NULL && nObjs-- > -1 )
        {
            Object *spPrev;

            /* Get pointer to previous, this object and next */
            spPrev = spObj;
            spObj  = spNext;
            spNext = spNext->spNext;

            /* Set this object's next pointer to previous object */
            spObj->spNext = spPrev;
            spPrev->sppBase = &spObj->spNext;
        }

        /* First object's next pointer is set to last object's next */
        spFirst->spNext = spNext;

        /* Set the base object to be the last object examined */
        spObj->sppBase  = sppBase;
        *sppBase = spObj;
    }
}


Object * CHN_Object_GetAtDepth( Object *spObj, int nDepth )
{
    /* While depth is not exhausted and end not reached */
    while( nDepth-- > 0 && spObj != NULL )
    {
        /* Move to next object */
        spObj = spObj->spNext;
    }

    /* Return pointer to object arrived at */
    return spObj;
}


Object * CHN_Object_GetLast( Object *spObj )
{
    /* Was the input object non-null? */
    if( spObj != NULL )
    {
        /* Keep following next pointer until end of list */
        while( spObj->spNext != NULL ) spObj = spObj->spNext;
    }

    /* Return object at this point */
    return spObj;
}


Object * CHN_Object_FindByID( Object *spObj, int nID )
{
    /* While object not found and end not reached */
    while( spObj != NULL && spObj->nID != nID )
    {
        /* Move to next object */
        spObj = spObj->spNext;
    }

    /* Return pointer to object arrived at */
    return spObj;
}


void CHN_Object_Trace( Object *spObj )
{
    /* While there are still more objects on list: */
    while( spObj != NULL )
    {
        /* Print internal (debug) object ID */
        CHN_PrintF( "%d=%d > ",
            spObj->nPos,
            (*spObj->sppBase)->nPos );

        /* Move to next object */
        spObj = spObj->spNext;
    }

    /* End with null pointer */
    CHN_PrintF( "NULL\n" );
}


void * CHN_Object_New( ObjectPool *spObjPool )
{
    /* Get object on free linked list */
    Object *spObj = spObjPool->spFree;

    /* No object on free linked list? */
    if( spObj == NULL )
    {
        /* Print error message and set error code */
        CHN_PrintF( "Cannot make a new object.\n" );
        CHN_SetError( CHN_ERR_NEW_OBJ );

        /* Fail */
        return NULL;
    }

    /* Move the object onto the used list and assign unique ID */
    CHN_Object_MoveFront( spObj, &spObjPool->spUsed, 1 );
    spObj->nID = nAssignIDs ? (*npNextID)++ : 0;

    /* Return pointer to new object */
    return spObj;
}


void CHN_Object_Delete( Object *spObj )
{
    /* Reset the object ID to zero */
    spObj->nID = 0;

    /* Move the object onto the free list */
    CHN_Object_MoveFront( spObj, &spObj->spHome->spFree, 1 );
}


void CHN_Object_Apply(
    void (*fnProc)( Object * ),
    Object *spObj,
    Object *spEnd )
{
    /* While there are still objects to process: */
    while( spObj != spEnd )
    {
        /* Preserve pointer to next object */
        Object *spNext = spObj->spNext;

        /* Apply procedure and move to next object */
        fnProc( spObj );
        spObj = spNext;
    }
}


void CHN_Object_ApplyInt(
    void (*fnProc)( Object *, int ),
    Object *spObj,
    Object *spEnd,
    int nArg )
{
    /* While there are still objects to process: */
    while( spObj != spEnd )
    {
        /* Preserve pointer to next object */
        Object *spNext = spObj->spNext;

        /* Apply procedure and move to next object */
        fnProc( spObj, nArg );
        spObj = spNext;
    }
}


void CHN_Object_ApplyPtr(
    void (*fnProc)( Object *, void * ),
    Object *spObj,
    Object *spEnd,
    void *pArg )
{
    /* While there are still objects to process: */
    while( spObj != spEnd )
    {
        /* Preserve pointer to next object */
        Object *spNext = spObj->spNext;

        /* Apply procedure and move to next object */
        fnProc( spObj, pArg );
        spObj = spNext;
    }
}


int CHN_Object_Any(
    int (*fnPred)( Object * ),
    Object *spObj,
    Object *spEnd )
{
    /* While there are still objects to process: */
    while( spObj != spEnd )
    {
        /* Preserve pointer to next object */
        Object *spNext = spObj->spNext;

        /* Test predicate and move to next object */
        if( fnPred( spObj ) ) return 1;
        spObj = spNext;
    }

    /* Test fails */
    return 0;
}


int CHN_Object_AnyPtr(
    int (*fnPred)( Object *, void * ),
    Object *spObj,
    Object *spEnd,
    void *pArg )
{
    /* While there are still objects to process: */
    while( spObj != spEnd )
    {
        /* Preserve pointer to next object */
        Object *spNext = spObj->spNext;

        /* Test predicate and move to next object */
        if( fnPred( spObj, pArg ) ) return 1;
        spObj = spNext;
    }

    /* Test fails */
    return 0;
}


int CHN_Object_All(
    int (*fnPred)( Object * ),
    Object *spObj,
    Object *spEnd )
{
    /* While there are still objects to process: */
    while( spObj != spEnd )
    {
        /* Preserve pointer to next object */
        Object *spNext = spObj->spNext;

        /* Test predicate and move to next object */
        if( !fnPred( spObj ) ) return 0;
        spObj = spNext;
    }

    /* Test succeeds */
    return 1;
}


int CHN_Object_MinPos(
    int (*fnFunc)( Object * ),
    Object *spObj,
    Object *spEnd )
{
    /* Set minimum to zero initially */
    int nMin = 0;

    /* While there are still objects to process: */
    while( spObj != spEnd )
    {
        /* Preserve pointer to next object */
        Object *spNext = spObj->spNext;

        /* Update minimum and move to next object */
        nMin  = MIN_POS( fnFunc( spObj ), nMin );
        spObj = spNext;
    }

    /* Return minimum positive value */
    return nMin;
}


Object * CHN_Object_ArgMin(
    int (*fnFunc)( Object * ),
    Object *spObj,
    Object *spEnd )
{
    /* Set minimum to zero initially */
    int      nMin = INT_MAX;
    Object *spMin = spObj;

    /* While there are still objects to process: */
    while( spObj != spEnd )
    {
        /* Get result for next object */
        Object *spNext  = spObj->spNext;
        int     nResult = fnFunc( spObj );

        /* Found a new minimum? */
        if( nResult <= nMin )
        {
            /* Update minimum */
            nMin  = nResult;
            spMin = spObj;
        }

        /* Move to next object */
        spObj = spNext;
    }

    /* Return argument minimum */
    return spMin;
}

/* end of file */
