# Supplementary material for: Modelling the Emergence and Dynamics of Perceptual Organisation in Auditory Streaming
Source: PLoS Comput Biol. 2013 Mar 14;9(3):e1002925. doi: 10.1371/journal.pcbi.1002925 (PMC3597549; doi:10.1371/journal.pcbi.1002925)
Supplement: Protocol S1 — The source code of the Chains model. The model is implemented in C, with a Matlab interface. After compilation, it can be used to run model simulations with arbitrary repetitive pure tone sequences. A brief tutorial and example scripts are included. The source code is also available for download at http://sites.google.com/site/chainsmodel/. (ZIP) [file pcbi.1002925.s002.zip › CHAINS/C/src/chn_objs.h]

/* chn_objs.h */

/* CHAINS OBJECTS MODULE
 *
 * Objects provide a way to maintain and manipulate lists of entities in
 * memory of various types (a weak form of polymorphism). To use a
 * structure as an object it must include OBJECT_HEADER as the first
 * line in its declaration. E.g.,
 *
 *   struct MyObject
 *   {
 *     OBJECT_HEADER
 *     
 *     int nFirstField;
 *     int nSecondField;
 *     ...
 *   };
 *
 *** (1) Linked lists.
 *
 * Each object maintains a pointer to the next object in its spNext field.
 * The last object in the list points to NULL. To process every object in a
 * null-terminated linked list, use a while loop.
 *
 * Every object also maintains a base pointer. These pointers operate
 * in the reverse order, but rather than pointing to the previous element
 * pointer to the forwards pointer of the previous element. Informally,
 * they answer the question "which pointer points to me?". This makes
 * it possible to attach lists to ordinary C pointers. If an object is
 * deleted, it updates the pointer which used to point to it with a new
 * pointer to the object after (or NULL).
 *
 *** (2) Object pools.
 *
 * Objects are created initially in a serial list and their pointers and
 * base pointers are set in a manner consistent with this serial order.
 * An object pool maintains two pointers: spUsed and spFree. If an 
 * object is created (using CHN_Object_New), the first object from spFree
 * to spUsed. The purpose of object pools is to allocate all the memory
 * that will be needed up front, so that allocation errors do not occur
 * mid-run. Object pools must be freed from memory before CHAINS ends.
 *
 *** (3) Mapping functions.
 *
 * Functions can be mapped across linked lists using CHN_Object_Apply,
 * CHN_Object_ApplyInt, CHN_Object_ApplyPtr, CHN_Object_All,
 * CHN_Object_Any, CHN_Object_AnyPtr, CHN_Object_ArgMin, etc.
 *
 *** (LICENSE)
 *
 * CHAINS
 * Copyright (C) 2012 University of Plymouth
 *
 * This program is free software: you can redistribute it and/or modify
 * it under the terms of the GNU General Public License as published by
 * the Free Software Foundation, either version 3 of the License, or
 * (at your option) any later version.
 *
 * This program is distributed in the hope that it will be useful,
 * but WITHOUT ANY WARRANTY; without even the implied warranty of
 * MERCHANTABILITY or FITNESS FOR A PARTICULAR PURPOSE.  See the
 * GNU General Public License for more details.
 *
 * You should have received a copy of the GNU General Public License
 * along with this program.  If not, see <http://www.gnu.org/licenses/>.
 */

/* Author: Robert William Mill <rob.mill.uk@gmail.com>
 * Date    28/09/2012
 */

#ifndef CHN_OBJS_H_INCLUDED
#define CHN_OBJS_H_INCLUDED


/* MACRO DEFINITIONS */

#define CHN_ONE 1
#define CHN_ALL INT_MAX

#define OBJECT_HEADER\
    int          nID;      /* ID of object */\
    ObjectPool  *spHome;   /* Object pool drawn from */\
    Object      *spNext;   /* Next object after this */\
    Object     **sppBase;  /* Pointer to pointer to this object */\
    int          nPos;     /* Serial position in object pool */\

#define OBJPTR  ( Object * )
#define OBJBASE ( Object ** )


/* TYPE DEFINITIONS */

typedef struct Object Object;

typedef struct ObjectPool ObjectPool;


/* STRUCTURE DECLARATIONS */

/* A featureless object */
struct Object
{
    OBJECT_HEADER
};


struct ObjectPool
{
    Object *spObjs;  /* Pointer to first object in linear memory */
    Object *spFree;  /* Pointer to first object in free object list */
    Object *spUsed;  /* Pointer to first object in used object list */

    int nObjs;  /* Number of objects in this object pool */
};


/* FUNCTION PROTOTYPES */

/**
 * Set policy for assigning IDs. If nFlag is 1, then CHAINS will assign
 * an ID to a new object and increment its internal ID counter. If nFlag
 * is set to zero, an ID of zero is used, and the internal counter is
 * not incremented.
 * 
 * Parameters:
 *   nFlag - true if ID counter to be incremented
 */
void CHN_Set_AssignIDs( int nFlag );


/**
 * Set the next ID to be assigned to an object. By default, the ID
 * assigned to the first object is one.
 * 
 * Parameters:
 *   nNewNextID - ID to assign to the next object
 */
void CHN_Set_NextID( int nNewNextID );


/**
 * Set a pointer to the internal ID counter. CHAINS maintains an internal
 * ID counter of its own. However, if one wants to reference an ID
 * being incremented elsewhere (e.g., in the Matlab workspace), one
 * can set a pointer to it here. If npNewIDPtr is set to NULL, CHAINS
 * reverts to using its own internal counter.
 *
 * Parameters:
 *   npNewIDPtr - pointer to next ID (or NULL to use internal variable)
 */
void CHN_Set_NextIDPtr( int *npNewIDPtr );


/**
 * Print an ID. This routine prints the ID associated with an object
 * padded with spaces up to 8 characters. If the ID of an object is 
 * zero the routine prints "-" (followed by 7 spaces). To set the
 * printing routine, use CHN_Set_Print (see chn_base.h).
 *
 * Parameter:
 *   nID - ID to print
 */
void CHN_PrintID( int nID );


/**
 * Allocate a pool of objects. This routine takes a pointer to an
 * uninitialised object pool structure and allocates space for nObjs
 * objects, each of size nSize bytes.
 *
 * Memory allocated using this routine should always be freed using
 * CHN_ObjectFree.
 *
 * Parameters:
 *   spObjPool - pointer to object pool structure
 *   nObjs     - number of objects to allocate
 *   nSize     - size of each object to allocate (in bytes)
 * Error(s): CHN_ERR_ALLOC
 * See also: CHN_Object_Free
 */
void CHN_Object_Alloc( ObjectPool *spObjPool, int nObjs, int nSize );


/**
 * Free a pool of objects. This routine takes a pointer to an object
 * pool, which was allocated using CHN_Object_Alloc and frees the
 * associated memory.
 *
 * Parameters:
 *   spObjPool - pointer to object pool
 * See also: CHN_Object_Alloc
 */
void CHN_Object_Free( ObjectPool *spObjPool );


/**
 * Move object(s) to the front of a linked list. This function moves an
 * object to the front of a linked list whose base pointer is
 * pointed to by sppBase. Specifying nObjs > 1 moves a number of objects
 * and places them on the front of the list currently pointed to by
 * the base pointer (in reverse order). To move an entire list, specify
 * CHN_ALL for nObjs.
 * 
 * Parameters:
 *   spObj   - pointer to (first) object to move
 *   sppBase - pointer to pointer to attached linked list
 *   nObjs   - number of objects to move
 */
void CHN_Object_MoveFront( Object *spObj, Object **sppBase, int nObjs );


/**
 * Move object(s) to the back of a linked list. This function moves an
 * object to the back of a linked list whose base pointer is pointed to by
 * sppBase. Specifying nObjs > 1 moves a number of objects and places them
 * at the back of the list currently pointed to by the base pointer
 * (in the identical order). To move an entire list, specify CHN_ALL for
 * nObjs.
 * 
 * Parameters:
 *   spObj   - pointer to (first) object to move
 *   sppBase - pointer to pointer to attached linked list
 *   nObjs   - number of objects to move
 */
void CHN_Object_MoveBack( Object *spObj, Object **sppBase, int nObjs );


/**
 * Copy a series of objects to the back of a list. This routine copies nObj
 * objects from the list starting with spObj. The objects are copied
 * using fnCopy, and are placed at the back of the list pointed to by
 * sppBase. The objects appear in the same order as in the original list.
 * 
 * Parameters:
 *   spObj   - pointer to first object in list to be copied
 *   sppBase - pointer to pointer to base of destination list
 *   nObjs   - number of objects to copy
 *   fnCopy  - pointer to function used to copy objects
 */
void CHN_Object_CopyBack(
    Object *spObj,
    Object **sppBase,
    int nObjs,
    Object * (*fnCopy)( Object * ) );


/**
 * Count objects in linked list. This function counts the number of
 * objects in a linked list following and including spObj. This routine
 * returns zero if NULL is supplied as an argument.
 * 
 * Parameter:
 *   spObj - pointer to object to start counting from
 */
int CHN_Object_Count( Object *spObj );


/**
 * Count along a linked list until a specified object is found. This
 * function searches the list whose head is specified by spObj and returns
 * the number of steps that must be taken until spObj is found.
 * 
 * This routine returns 0 if the object sought is at the head of the list.
 * It returns -1 if the target object is not found. To perform the inverse
 * operation - finding an object by counting to a certain depth - use
 * CHN_Object_GetAtDepth.
 *
 * Parameter:
 *   spObj    - pointer to object to start counting from
 *   spTgtObj - pointer to object being sought
 * Return: 
 *   depth of object found.
 * See also: CHN_Object_Count, CHN_Object_GetAtDepth
 */
int CHN_Object_CountUpto( Object *spObj, Object *spTgtObj );


/**
 * Reverse a linked list of objects. This routine reverses the first
 * nObjs objects in the linked list headed by spObj. To reverse an entire
 * list, use nObjs = CHN_ALL.
 *
 * Parameters:
 *   spObj - pointer to head of list to reverse
 *   nObjs - number of objects to reverse
 */
void CHN_Object_Reverse( Object *spObj, int nObjs );


/**
 * Get a pointer to the object at certain depth in a linked list. This
 * routine returns a pointer to the object nObjs along a linked list,
 * where the head object (spObj) is indexed at zero. If the list
 * runs out before the object is found, a null pointer is returned.
 * 
 * Parameters:
 *   spObj  - pointer to object at head of linked list
 *   nDepth - depth to descend into list
 * Return:
 *   pointer to object found or NULL
 * See also: CHN_Object_CountUpto
 */
Object * CHN_Object_GetAtDepth( Object *spObj, int nDepth );


/**
 * Get the last object in a linked list. This routine returns the last
 * object in a linked list. If the empty list (NULL) is supplied as an
 * argument, NULL is returned.
 *
 * Parameters:
 *   spObj - pointer to object at head of linked list
 * Return:
 *   pointer to last object or NULL
 */
Object * CHN_Object_GetLast( Object *spObj );


/**
 * Seek an object in a linked list with a given ID. This routine traverses
 * a linked list headed by spObj in search of an object with unique ID
 * nID. As soon as the object is found, a pointer to it is returned. If
 * the object is not found, a null pointer is a returned.
 *
 * Parameters:
 *   spObj - pointer to object at head of linked list
 *   nID   - ID to search for
 * Return:
 *   pointer to object found or NULL
 */
Object * CHN_Object_FindByID( Object *spObj, int nID );


/**
 * Trace objects (debug function). This function prints out the position
 * data of a linked list headed by spObj. The function prints out the
 * .nPos field of the object accompanied by the .nPos field of the
 * base pointer. These two values should always agree if the list is
 * well-formed.
 *
 * Parameters:
 *   spObj - pointer to object at head of linked list
 */
void CHN_Object_Trace( Object *spObj );


/**
 * Create a new object. This routine returns a pointer to a new object
 * drawn from the object pool spObjPool. If all the objects in the pool
 * are in use, and a new object cannot be created, the routine returns
 * NULL and the error code is set to CHN_ERR_NEW_OBJ.
 * 
 * Parameters:
 *   spObjPool - pointer to object pool to draw from
 * Return:
 *   pointer to newly-created object
 *   NULL on failure
 * Error(s): CHN_ERR_NEW_OBJ
 * See also: CHN_Object_Delete
 */
void * CHN_Object_New( ObjectPool *spObjPool );


/**
 * Delete an object. This routine is given a pointer and deletes an object.
 * The deleted object is returned to the object pool from which it was
 * originally drawn. This routine has no effect when called on a null
 * pointer.
 *
 * Parameters:
 *   spObj - pointer to object to delete
 */
void CHN_Object_Delete( Object *spObj );


/**
 * Apply (map) a function over a linked list. This routine performs a
 * procedure on elements in a linked list, starting with spObj (inclusive)
 * and ending with spEnd (exclusive). The procedure must have the
 * signature
 *   
 *    void (*fnProc)( Object * )
 *
 * To apply the procedure to all elements in a linked list, set spEnd
 * to NULL.
 *
 * Parameters:
 *   fnProc - pointer to function to map
 *   spObj  - first object in linked to list to apply to (inclusive)
 *   spEnd  - last object in linked to list to apply to (exclusive),
 *            or NULL to apply to all objects
 * See also: CHN_Object_ApplyInt
 */
void CHN_Object_Apply(
    void (*fnProc)( Object * ),
    Object *spObj,
    Object *spEnd );


/**
 * Apply (map) a function which takes an integer argument over a
 * linked list. This routine performs a procedure on elements in a
 * linked list, starting with spObj (inclusive) and ending with spEnd
 * (exclusive). The procedure must have the signature
 *   
 *    void (*fnProc)( Object *, int )
 *
 * To apply the procedure to all elements in a linked list, set spEnd
 * to NULL.
 *
 * Parameters:
 *   fnProc - pointer to function to map
 *   spObj  - first object in linked to list to apply to (inclusive)
 *   spEnd  - last object in linked to list to apply to (exclusive),
 *            or NULL to apply to all objects
 *   nArg   - argument to pass into fnProc
 * See also: CHN_Object_Apply
 */
void CHN_Object_ApplyInt(
    void (*fnProc)( Object *, int ),
    Object *spObj,
    Object *spEnd,
    int nArg );


/**
 * Apply (map) a function which takes a pointer argument over a
 * linked list. This routine performs a procedure on elements in a
 * linked list, starting with spObj (inclusive) and ending with spEnd
 * (exclusive). The procedure must have the signature
 *   
 *    void (*fnProc)( Object *, void * )
 *
 * To apply the procedure to all elements in a linked list, set spEnd
 * to NULL.
 *
 * Parameters:
 *   fnProc - pointer to function to map
 *   spObj  - first object in linked to list to apply to (inclusive)
 *   spEnd  - last object in linked to list to apply to (exclusive),
 *            or NULL to apply to all objects
 *   nArg   - argument to pass into fnProc
 * See also: CHN_Object_Apply
 */
void CHN_Object_ApplyPtr(
    void (*fnProc)( Object *, void * ),
    Object *spObj,
    Object *spEnd,
    void *pArg );


/**
 * Test whether ANY objects in a linked list satisfy a predicate. The
 * predicate is tested for elements in a linked list, starting with spObj
 * (inclusive) and ending with spEnd (exclusive). The predicate must have
 * the signature
 *   
 *    int (*fnPred)( Object * )
 *
 * To apply the predicate to all elements in a linked list, set spEnd
 * to NULL. The routine stops when an object satisfies the predicate and
 * returns false for an empty list.
 *
 * Parameters:
 *   fnPred - pointer to predicate function to test
 *   spObj  - first object in linked to list to apply to (inclusive)
 *   spEnd  - last object in linked to list to apply to (exclusive),
 *            or NULL to apply to all objects
 * See also: CHN_Object_AnyPtr, CHN_Object_All
 */
int CHN_Object_Any(
    int (*fnPred)( Object * ),
    Object *spObj,
    Object *spEnd );


/**
 * Test whether ANY objects in a linked list satisfy a predicate, which
 * takes a void pointer as a second argument. The predicate must have
 * the signature
 *   
 *    int (*fnPred)( Object *, void * )
 *
 * To apply the predicate to all elements in a linked list, set spEnd
 * to NULL. The routine stops when an object satisfies the predicate and
 * returns false for an empty list.
 *
 * Parameters:
 *   fnPred - pointer to predicate function to test
 *   spObj  - first object in linked to list to apply to (inclusive)
 *   spEnd  - last object in linked to list to apply to (exclusive),
 *            or NULL to apply to all objects
 *   pArg   - pointer to argument
 * See also: CHN_Object_Any, CHN_Object_All
 */
int CHN_AnyPtr(
    int (*fnPred)( Object *, void * ),
    Object *spObj,
    Object *spEnd,
    void *pArg );


/**
 * Test whether ALL objects in a linked list satisfy a predicate. The
 * predicate is tested for elements in a linked list, starting with spObj
 * (inclusive) and ending with spEnd (exclusive). The predicate must have
 * the signature
 *   
 *    int (*fnPred)( Object * )
 *
 * To apply the predicate to all elements in a linked list, set spEnd
 * to NULL. The routine stops when an object fails the predicate and
 * returns true for an empty list.
 *
 * Parameters:
 *   fnPred - pointer to predicate function to test
 *   spObj  - first object in linked to list to apply to (inclusive)
 *   spEnd  - last object in linked to list to apply to (exclusive),
 *            or NULL to apply to all objects
 * Return:
 *   true if all objects satisfy predicate
 * See also: CHN_Object_Any, CHN_Object_AnyPtr
 */
int CHN_Object_All(
    int (*fnPred)( Object * ),
    Object *spObj,
    Object *spEnd );


/**
 * Apply a function to every object in a linked list and return the
 * minimum (positive) value. This routine starts with a minimum of zero
 * and only updates the return value if a value greater than zero is
 * found which is smaller than the current (non-zero) minimum. The
 * function applied to each object must be of the form
 *
 *    int (*fnFunc)( Object * )
 *
 * Parameters:
 *   fnFunc - pointer to function to apply
 *   spObj  - first object in linked to list to apply to (inclusive)
 *   spEnd  - last object in linked to list to apply to (exclusive),
 *            or NULL to apply to all objects
 * Return:
 *   minimum positive result
 */
int CHN_Object_MinPos(
    int (*fnFunc)( Object * ),
    Object *spObj,
    Object *spEnd );


/**
 * Apply a function to every object in a linked list and return a
 * pointer to the object which minimises a function. The
 * function applied to each object must be of the form
 *
 *    int (*fnFunc)( Object * )
 *
 * The routine returns NULL if an empty list is supplied as input. If
 * there is a set of objects which share the same minimum, the first one
 * found is returned.
 *
 * Parameters:
 *   fnFunc - pointer to function to apply
 *   spObj  - first object in linked to list to apply to (inclusive)
 *   spEnd  - last object in linked to list to apply to (exclusive),
 *            or NULL to apply to all objects
 * Return:
 *   object with minimum result for function (first found)
 */
Object * CHN_Object_ArgMin(
    int (*fnFunc)( Object * ),
    Object *spObj,
    Object *spEnd );

#endif

/* end of file */
