# Supplementary material for: Modelling the Emergence and Dynamics of Perceptual Organisation in Auditory Streaming
Source: PLoS Comput Biol. 2013 Mar 14;9(3):e1002925. doi: 10.1371/journal.pcbi.1002925 (PMC3597549; doi:10.1371/journal.pcbi.1002925)
Supplement: Protocol S1 — The source code of the Chains model. The model is implemented in C, with a Matlab interface. After compilation, it can be used to run model simulations with arbitrary repetitive pure tone sequences. A brief tutorial and example scripts are included. The source code is also available for download at http://sites.google.com/site/chainsmodel/. (ZIP) [file pcbi.1002925.s002.zip › CHAINS/C/src/chn_proc.c]

/* chn_proc.c */

/* CHAINS
 * Copyright (C) 2012 University of Plymouth
 *
 * This program is free software: you can redistribute it and/or modify
 * it under the terms of the GNU General Public License as published by
 * the Free Software Foundation, either version 3 of the License, or
 * (at your option) any later version.
 *
 * This program is distributed in the hope that it will be useful,
 * but WITHOUT ANY WARRANTY; without even the implied warranty of
 * MERCHANTABILITY or FITNESS FOR A PARTICULAR PURPOSE.  See the
 * GNU General Public License for more details.
 *
 * You should have received a copy of the GNU General Public License
 * along with this program.  If not, see <http://www.gnu.org/licenses/>.
 */

/* For additional documentation, see chn_proc.h.
 */


/* INCLUDE HEADERS */

#include "chn_base.h"
#include "chn_chns.h"
#include "chn_data.h"
#include "chn_nodes.h"
#include "chn_proc.h"


/* GLOBAL VARIABLES */

static char   cppLabels [N_MAX_ENV] [N_MAX_LBL];
static double dpValues [N_MAX_ENV];


/* FUNCTION DEFINITIONS */

void CHN_Proc_ClearVariables( void )
{
    /* Clear any stored procedural variables */
    memset( cppLabels, 0, N_MAX_ENV * N_MAX_LBL );
    memset( dpValues, 0, N_MAX_ENV );
}


void CHN_Proc_PutVariable( const char *cpLabel, double dValue )
{
    int i;

    /* For each stored variable i: */
    for( i = 0; i < N_MAX_ENV; i++ )
    {
        /* Does the variable identifier match or a free slot? */
        if( strncmp( &cppLabels[i][0], cpLabel, N_MAX_LBL ) == 0 ||
            cppLabels[i][0] == '\0' )
        {
            /* Store the variable */
            strncpy( &cppLabels[i][0], cpLabel, N_MAX_LBL );
            dpValues[i] = dValue;
            return;
        }
    }

    /* Reached end of list: could not store variable */
    CHN_PrintF( "Not enough room to store parameter-value "
                "pair %s.\n", cpLabel );
}


double CHN_Proc_GetVariable( const char *cpLabel, double dDefault )
{
    int i;

    /* For each stored variable i: */
    for( i = 0; i < N_MAX_ENV; i++ )
    {
        /* Variable identifier match? */
        if( strncmp( &cppLabels[i][0], cpLabel, N_MAX_LBL ) == '\0' )
        {
            /* Return the stored value */
            return dpValues[i];
        }
    }

    /* Return the default value */
    return dDefault;
}


int CHN_Proc_CanClose( Chain *spChn, double dSigF )
{
    /* Are there two or more nodes in the chain? */
    if( CHN_Node_Count( spChn->spNodes ) > 1 )
    {
        /* Access the end nodes */
        Node *spFirst = spChn->spNodes;
        Node *spLast  = CHN_Node_GetLast( spChn->spNodes );

        /* Calculate distance */
        double dDF = CHN_Data_Dist( spFirst->pData, spLast->pData );

        /* Return true if end nodes sufficiently similar */
        return fabs( dDF ) / dSigF < 1.0;
    }

    /* There are not enough nodes to close this chain */
    return 0;
}


void CHN_Proc_Close( Chain *spChn )
{
    /* Access the end nodes */
    Node *spFirst = spChn->spNodes;
    Node *spLast  = CHN_Node_GetLast( spChn->spNodes );

    /* Set the data of the first node to that of the last */
    spFirst->pData      = spLast->pData;
    spFirst->nPredict   = spLast->nPredict;
    spFirst->nLastMatch = spLast->nLastMatch;

    /* Delete the last node */
    CHN_Node_Delete( spLast );

    /* Re-set the phase and flags of the chain */
    CHN_Chain_SetPhase( spChn, 0 );
    CHN_Chain_ClearFlags( spChn, CHN_FLAG_OPEN );
    CHN_Chain_SetFlags(
        spChn,
        CHN_FLAG_LOOP | CHN_FLAG_PREDICT | CHN_FLAG_CLOSED );
}


double CHN_Proc_ProbInc( Chain *spChn, void *pData, int nPredict )
{
    /* Get the first and most recent node in chain */
    Node *spNode   = spChn->spNodes;
    Node *spRecent = CHN_Chain_RecentMatch( spChn );

    /* Get variables used by this strategy */
    double dA      = CHN_Proc_GetVariable( "a", 0.00015 );
    double dB      = CHN_Proc_GetVariable( "b", 1 );
    double dMaxLen = CHN_Proc_GetVariable( "maxlen", 5 );

    /* If there are 5 or more nodes */
    if( CHN_Node_Count( spChn->spNodes ) >= dMaxLen )
    {
        /* Fail to include */
        return 0;
    }

    /* Was there a recent node? */
    if( spNode != NULL )
    {
        /* Get time and data distances */
        double dDT = spRecent->nLastMatch;
        double dDF = CHN_Data_Dist( spRecent->pData, pData );

        /* Return inclusion probability */
        return exp( - dA * fabs( dDF ) / dDT * 1000.0
                    - dB * nPredict );
    }

    /* Routine failed; return zero */
    return 0;
}


double CHN_Proc_ProbSkip( Chain *spChn, void *pData, int nPredict )
{
    /* Get the first and most recent node in chain */
    Node *spRecent = CHN_Chain_RecentMatch( spChn );

    /* Get variables used by this strategy */
    double dC = CHN_Proc_GetVariable( "c", 0.0055 );
    double dD = CHN_Proc_GetVariable( "d", 8 );

    /* Return zero if node matches recent input */
    if( CHN_Chain_MatchData( spChn, pData ) ) return 0;

    /* Was there a recent node? */
    if( spRecent != NULL )
    {
        /* Get time and data distances */
        double dDT = spRecent->nLastMatch;
        double dDF = CHN_Data_Dist( spRecent->pData, pData );

        /* Return skip probability */
        return 1 - exp( -dC * fabs( dDF ) / dDT * 1000.0
                        -dD * abs( nPredict != spRecent->nPredict ) );
    }

    /* Routine failed; return zero */
    return 0;
}

/* end of file */
