# Supplementary material for: Modelling the Emergence and Dynamics of Perceptual Organisation in Auditory Streaming
Source: PLoS Comput Biol. 2013 Mar 14;9(3):e1002925. doi: 10.1371/journal.pcbi.1002925 (PMC3597549; doi:10.1371/journal.pcbi.1002925)
Supplement: Protocol S1 — The source code of the Chains model. The model is implemented in C, with a Matlab interface. After compilation, it can be used to run model simulations with arbitrary repetitive pure tone sequences. A brief tutorial and example scripts are included. The source code is also available for download at http://sites.google.com/site/chainsmodel/. (ZIP) [file pcbi.1002925.s002.zip › CHAINS/C/src/chn_proc.h]

/* chn_proc.h */

/* CHAINS PROCEDURES MODULE
 *
 * This module handles procedures and global variables in CHAINS.
 * (Eventually each of these procedures will be modifiable by Matlab
 * programmers, for example.)
 *
 * Global variables are stored and retrieved in a paired list using
 * CHN_Proc_GetVariable and CHN_Proc_PutVariable.
 *
 * This routine also provides routines for: -
 *   - testing whether a chain should be closed
 *   - closing a chain
 *   - computing the probability that an event is included
 *   - computing the probability that an event is skipped over
 *
 *** LICENSE
 *
 * CHAINS
 * Copyright (C) 2012 University of Plymouth
 *
 * This program is free software: you can redistribute it and/or modify
 * it under the terms of the GNU General Public License as published by
 * the Free Software Foundation, either version 3 of the License, or
 * (at your option) any later version.
 *
 * This program is distributed in the hope that it will be useful,
 * but WITHOUT ANY WARRANTY; without even the implied warranty of
 * MERCHANTABILITY or FITNESS FOR A PARTICULAR PURPOSE.  See the
 * GNU General Public License for more details.
 *
 * You should have received a copy of the GNU General Public License
 * along with this program.  If not, see <http://www.gnu.org/licenses/>.
 */

/* Author: Robert William Mill <rob.mill.uk@gmail.com>
 * Date    28/09/2012
 */

#ifndef CHN_PROC_H_INCLUDED
#define CHN_PROC_H_INCLUDED


/* MACRO DEFINITIONS */

#define N_MAX_ENV 128    /* Maximum number of environment variables */
#define N_MAX_LBL 64     /* Maximum length of environment variable labels */


/* TYPE DEFINITIONS */

typedef struct Chain Chain;


/* FUNCTION PROTOTYPES */

/**
 * Clear all environment variables. This routine resets the memory reserved for 
 * the labels and for the values of environment variables.
 *
 * See also: CHN_Proc_PutVariable, CHN_Proc_GetVariable
 */
void CHN_Proc_ClearVariables( void );


/**
 * Set an environment variable. This routine sets the value of environment 
 * variable cpLabel to dValue. If the environment variable with label cpLabel 
 * is not found, then it is created.
 *
 * Parameters:
 *   cpLabel - label of the environment variable to set
 *   dValue  - value to set the environment variable to
 * See also: CHN_Proc_GetVariable
 */
void CHN_Proc_PutVariable( const char *cpLabel, double dValue );


/**
 * Get an environment variable. This routine returns the value of environment 
 * variable cpLabel. If the environment variable with label cpLabel is not
 * found, then dDefault is returned.
 *
 * Parameters:
 *   cpLabel  - label of the environment variable to get
 *   dDefault - default value
 * Return:
 *   value of environment variable
 * See also: CHN_Proc_SetVariable
 */
double CHN_Proc_GetVariable( const char *cpLabel, double dDefault );


/**
 * Test whether a chain can be closed. This function returns true if the 
 * absolute data difference between the first and last nodes in the chain 
 * specified by spChn is smaller than dSigF. Otherwise, it returns 0. If spChn 
 * is a singleton, the function returns 0 as well.
 * 
 * Parameters:
 *   spChn - pointer to chain to be tested
 *   dSigF - maximum absolute data difference between ends
 * Return: 
 *   true if chain can be closed
 * See also: CHN_Proc_Close
 */
int CHN_Proc_CanClose( Chain *spChn, double dSigF );


/**
 * Close a chain. This function closes the chain specified by spChn. It is the
 * caller's responsibility to test whether the chain can be closed.
 * 
 * Parameters:
 *   spChn - pointer to chain to be closed
 * See also: CHN_Proc_CanClose
 */
void CHN_Proc_Close( Chain *spChn );


/**
 * Calculate probability of inclusion. This function returns the probability of
 * inclusion of event referred to by pData in chain specified by spChn, 
 * considering the number of competing chains predicting the event nPredict.
 * 
 * Parameters:
 *   spChn    - pointer to chain
 *   pData    - pointer to data describing the event
 *   nPredict - number of competing chains predicting event
 * Return: 
 *   probability of inclusion
 * See also: CHN_Proc_ProbSkip
 */
double CHN_Proc_ProbInc( Chain *spChn, void *pData, int nPredict );


/**
 * Calculate probability of skip. This function returns the probability of the 
 * chain specified by spChn skipping over event described by pData,
 * considering the number of competing chains predicting the event nPredict.
 * 
 * Parameters:
 *   spChn    - pointer to chain
 *   pData    - pointer to data describing the event
 *   nPredict - number of competing chains predicting event
 * Return: 
 *   probability of skip
 * See also: CHN_Proc_ProbInc
 */
double CHN_Proc_ProbSkip( Chain *spChn, void *pData, int nPredict );

#endif

/* end of file */
