# Supplementary material for: Modelling the Emergence and Dynamics of Perceptual Organisation in Auditory Streaming
Source: PLoS Comput Biol. 2013 Mar 14;9(3):e1002925. doi: 10.1371/journal.pcbi.1002925 (PMC3597549; doi:10.1371/journal.pcbi.1002925)
Supplement: Protocol S1 — The source code of the Chains model. The model is implemented in C, with a Matlab interface. After compilation, it can be used to run model simulations with arbitrary repetitive pure tone sequences. A brief tutorial and example scripts are included. The source code is also available for download at http://sites.google.com/site/chainsmodel/. (ZIP) [file pcbi.1002925.s002.zip › CHAINS/C/src/chn_run.c]

/* chn_run.c */

/* CHAINS
 * Copyright (C) 2012 University of Plymouth
 *
 * This program is free software: you can redistribute it and/or modify
 * it under the terms of the GNU General Public License as published by
 * the Free Software Foundation, either version 3 of the License, or
 * (at your option) any later version.
 *
 * This program is distributed in the hope that it will be useful,
 * but WITHOUT ANY WARRANTY; without even the implied warranty of
 * MERCHANTABILITY or FITNESS FOR A PARTICULAR PURPOSE.  See the
 * GNU General Public License for more details.
 *
 * You should have received a copy of the GNU General Public License
 * along with this program.  If not, see <http://www.gnu.org/licenses/>.
 */

/* For additional documentation, see chn_run.h.
 */


/* INCLUDE HEADERS */

#include "chn_ascs.h"
#include "chn_base.h"
#include "chn_blks.h"
#include "chn_chns.h"
#include "chn_data.h"
#include "chn_msgs.h"
#include "chn_nodes.h"
#include "chn_objs.h"
#include "chn_proc.h"
#include "chn_run.h"


/* FORWARD DECLARATIONS */

void CHN_WriteInputMessage(
    RunState *spRunState,
    RunOptions *spRunOpt,
    Chain *spChn,
    Node *spNode,
    int nPredict );

void CHN_WritePredictMessage(
    RunState *spRunState,
    RunOptions *spRunOpt,
    Chain *spChn,
    Node *spNode );

void CHN_ReadMessage_Chain(
    RunState *spRunState,
    RunOptions *spRunOpt,
    Chain *spChn, 
    Message *spMsg );

void CHN_ReadMessage_Chain_Input(
    RunState *spRunState,
    RunOptions *spRunOpt,
    Chain *spChn,
    Message *spMsg );

void CHN_ReadMessage_Chain_Predict(
    RunState *spRunState,
    RunOptions *spRunOpt,
    Chain *spChn,
    Message *spMsg );

void CHN_ReadMessage_System(
    RunState *spRunState,
    RunOptions *spRunOpt,
    Message *spMsg );

int CHN_CountCompetingPredictions(
    RunState *spRunState,
    RunOptions *spRunOpt,
    void *pData );

void CHN_TryToCompete(
    RunState *spRunState,
    RunOptions *spRunOpt,
    Chain *spTryChn );


/* FUNCTION DEFINITIONS */

void CHN_DefaultRunOptions( RunOptions *spRunOpt )
{
    /* Set default pool capacities */
    spRunOpt->nNodeCapacity = 500;
    spRunOpt->nChnCapacity  = 100;
    spRunOpt->nAscCapacity  = 100;
    spRunOpt->nBlkCapacity  = 100000;
    spRunOpt->nMsgCapacity  = 100;

    /* Set default run random seed and run times */
    spRunOpt->nSeed      = 0;
    spRunOpt->nStepStart = 0;
    spRunOpt->nStepEnd   = 1000;

    /* Matching tolerances */
    spRunOpt->dSigT = 30;
    spRunOpt->dSigF = 1.0;

    /* Default echo mode */
    spRunOpt->nEchoMode = CHN_ECHO_ON_EXIT;

    /* Default strategies */
    spRunOpt->fnCanClose = &CHN_Proc_CanClose;
    spRunOpt->fnClose    = &CHN_Proc_Close;

    /* Set default dynamics options */
    CHN_Chain_DefaultDynamicsOptions( spRunOpt->spDynOpt );
}


void CHN_AllocRunState( RunState *spRunState, RunOptions *spRunOpt )
{
    /* Allocate memory for nodes */
    CHN_Object_Alloc(
        spRunState->spNodePool,
        spRunOpt->nNodeCapacity,
        sizeof( Node ) );

    /* Allocate memory for chains */
    CHN_Object_Alloc(
        spRunState->spChnPool,
        spRunOpt->nChnCapacity, 
        sizeof( Chain ) );

    /* Allocate memory for associates */
    CHN_Object_Alloc(
        spRunState->spAscPool,
        spRunOpt->nAscCapacity, 
        sizeof( Associate ) );

    /* Allocate memory for memory blocks */
    CHN_Object_Alloc(
        spRunState->spBlkPool,
        spRunOpt->nBlkCapacity, 
        sizeof( MemBlock ) );

    /* Allocate memory for messages */
    CHN_Object_Alloc(
        spRunState->spMsgPool,
        spRunOpt->nMsgCapacity,
        sizeof( Message ) );
}


void CHN_FreeRunState( RunState *spRunState )
{
    /* Delete all chains */
    CHN_Object_Apply(
        &CHN_Chain_Delete,
        (Chain *) spRunState->spChnPool->spUsed,
        NULL );

    /* Free memory used for nodes */
    CHN_Object_Free( spRunState->spNodePool );

    /* Free memory used for chains */
    CHN_Object_Free( spRunState->spChnPool );

    /* Free memory used for associates */
    CHN_Object_Free( spRunState->spAscPool );

    /* Free memory used for memory blocks */
    CHN_Object_Free( spRunState->spBlkPool );

    /* Free memory used for messages */
    CHN_Object_Free( spRunState->spMsgPool );
}


void CHN_InitRun( RunState *spRunState, RunOptions *spRunOpt )
{
    /* Set initial run state based on options */
    spRunState->nStepNow = spRunOpt->nStepStart;

    /* Set the random seed */
    if( spRunOpt->nSeed >= 0 ) srand( spRunOpt->nSeed );
}


void CHN_Run( RunState *spRunState, RunOptions *spRunOpt )
{
    /* Set the number fo steps left according to run end-point */
    int nStepsLeft = spRunOpt->nStepEnd - spRunState->nStepNow;
    int nStepsNext;

    /* Get a pointer to the chain pool */
    ObjectPool *spChnPool = spRunState->spChnPool;

    /* While there are time steps left: */
    while( nStepsLeft > 0 && CHN_GetError( ) == CHN_ERR_NONE )
    {
        /* Clear messages */
        CHN_ClearMessages( spRunState, spRunOpt );

        /* All chains write messages */
        CHN_WriteMessages( spRunState, spRunOpt );

        /* All chains read others' messages */
        CHN_ReadMessages( spRunState, spRunOpt );

        /* Print the run state */
        CHN_PrintRunState( spRunState, spRunOpt );

        /* Compute how many steps until next event */
        CHN_Node_SetStepCompareMode( CHN_STEP_EXCLUSIVE );

        /* Compute steps left until next event (or end of input) */
        nStepsNext = CHN_Object_MinPos(
            &CHN_Chain_StepsUntilEvent,
            spChnPool->spUsed,
            NULL );
        nStepsNext = MIN_POS( nStepsNext, nStepsLeft );

        /* Run dynamics during the interval between events */
        CHN_Chain_RunDynamics(
            (Chain *) spChnPool->spUsed,
            spRunOpt->spDynOpt,
            nStepsNext,
            spRunState->spBlkPool );

        /* Advance chains up to next event */
        CHN_Object_ApplyInt(
            &CHN_Chain_Advance,
            spChnPool->spUsed,
            NULL,
            nStepsNext );

        /* Modify step counters in program */
        spRunState->nStepNow += nStepsNext;
        nStepsLeft           -= nStepsNext;
    }

    /* Echo chains on exit? */
    if( spRunOpt->nEchoMode & CHN_ECHO_ON_EXIT )
    {
        /* Print the current list of chains */
        CHN_PrintF( "Chains:\n" );
        CHN_Chain_PrintHeader( );
        CHN_Object_Apply(
            &CHN_Chain_Print,
            spRunState->spChnPool->spUsed,
            NULL );
    }
}


void CHN_ClearMessages( RunState *spRunState, RunOptions *spRunOpt )
{
    /* Delete all messages */
    CHN_Object_Apply(
        &CHN_Message_Delete,
        spRunState->spMsgPool->spUsed,
        NULL );
}


void CHN_WriteMessages( RunState *spRunState, RunOptions *spRunOpt )
{
    /* Get pointer to chains */
    Chain *spChn = (Chain *) spRunState->spChnPool->spUsed;

    /* While there are still chains left: */
    while( spChn != NULL )
    {
        /* Get pointer to chain's nodes */
        Node *spNode = CHN_Chain_WindowStart( spChn, 1000 );
        Node *spEnd  = CHN_Chain_WindowEnd( spChn, 1000 );

        /* While there are still nodes left: */
        while( spNode != spEnd )
        {
            /* Node occurs now? */
            if( spNode->nCumWait == spChn->nPhase )
            {
                /* Is the chain an input chain? */
                if( spChn->nFlags & CHN_FLAG_INPUT )
                {
                    /* Count how many times the input was predicted */
                    int nPredict = CHN_CountCompetingPredictions(
                        spRunState,
                        spRunOpt,
                        spNode->pData );

                    /* Write an input event */
                    CHN_WriteInputMessage(
                        spRunState,
                        spRunOpt,
                        spChn,
                        spNode,
                        nPredict );
                }

                /* Is the chain a predict chain? */
                if( spChn->nFlags & CHN_FLAG_PREDICT )
                {
                    /* Write a prediction event */
                    CHN_WritePredictMessage(
                        spRunState,
                        spRunOpt,
                        spChn,
                        spNode );
                }
            }

            /* Process next node */
            spNode = (Node *) spNode->spNext;
        }

        /* Process next chain */
        spChn = (Chain *) spChn->spNext;
    }
}


void CHN_WriteInputMessage(
    RunState *spRunState,
    RunOptions *spRunOpt,
    Chain *spChn,
    Node *spNode,
    int nPredict )
{
    /* Create a new message */
    Message *spMsg = CHN_Message_New( spRunState->spMsgPool );

    /* Message created successfully? */
    if( spMsg != NULL )
    {
        /* Fill in message fields */
        spMsg->nType      = CHN_MSG_INPUT;
        spMsg->nStep      = spRunState->nStepNow;
        spMsg->nSrcChnID  = spChn->nID;
        spMsg->nSrcNodeID = spNode->nID;
        spMsg->pData      = spNode->pData;
        spMsg->uInfo.n    = nPredict;
    }
}


void CHN_WritePredictMessage(
    RunState *spRunState,
    RunOptions *spRunOpt,
    Chain *spChn,
    Node *spNode )
{
    /* Create a new message */
    Message *spMsg = CHN_Message_New( spRunState->spMsgPool );

    /* Message created successfully? */
    if( spMsg != NULL )
    {
        /* Fill in message fields */
        spMsg->nType      = CHN_MSG_PREDICT;
        spMsg->nStep      = spRunState->nStepNow;
        spMsg->nSrcChnID  = spChn->nID;
        spMsg->nSrcNodeID = spNode->nID;
        spMsg->pData      = spNode->pData;

        /* Increase chain's outstanding predictions */
        spChn->nOutstanding++;
    }
}


void CHN_ReadMessages( RunState *spRunState, RunOptions *spRunOpt )
{
    /* Get a pointer to the first message */
    Message *spMsg = (Message *) spRunState->spMsgPool->spUsed;

    /* While there are still more messages: */
    while( spMsg != NULL )
    {
        /* Get a pointer to the first chain */
        Chain *spChn = (Chain *) spRunState->spChnPool->spUsed;

        /* While there are still more chains: */
        while( spChn != NULL )
        {
            /* Preserve a pointer to the next chain */
            Chain *spNextChn = (Chain *) spChn->spNext;

            /* Has chain not read this message yet? */
            if( spChn->nLastMsgID < spMsg->nID )
            {
                /* Send message to chain */
                CHN_ReadMessage_Chain(
                    spRunState,
                    spRunOpt,
                    spChn,
                    spMsg );
            }

            /* Process next chain */
            spChn = spNextChn;
        }

        /* System reads message */
        CHN_ReadMessage_System(
            spRunState,
            spRunOpt,
            spMsg );

        /* Process next message */
        spMsg = (Message *) spMsg->spNext;
    }
}


void CHN_ReadMessage_Chain(
    RunState *spRunState,
    RunOptions *spRunOpt,
    Chain *spChn,
    Message *spMsg )
{
    /* Set last message received */
    spChn->nLastMsgID = spMsg->nID;

    /* Is message an input? */
    if( spMsg->nType == CHN_MSG_INPUT )
    {
        /* Read input message to chain */
        CHN_ReadMessage_Chain_Input(
            spRunState,
            spRunOpt,
            spChn,
            spMsg );
    }

    /* Is message a prediction? */
    if( spMsg->nType == CHN_MSG_PREDICT )
    {
        /* Read predict message to chain */
        CHN_ReadMessage_Chain_Predict(
            spRunState,
            spRunOpt,
            spChn,
            spMsg );
    }
}


void CHN_ReadMessage_Chain_Input(
    RunState *spRunState,
    RunOptions *spRunOpt,
    Chain *spChn,
    Message *spMsg )
{
    /* Test in advance whether input matches chain */
    int nIsMatch = CHN_Chain_Match( spChn, spMsg->pData );

    /* Compute skip probability */
    double dPrSkip = CHN_Proc_ProbSkip(
        spChn,
        spMsg->pData,
        spMsg->uInfo.n );

    /* Compute inclusion probability */
    double dPrInc = CHN_Proc_ProbInc(
        spChn,
        spMsg->pData,
        spMsg->uInfo.n );

    /* Is this chain open to grow? */
    if( spChn->nFlags & CHN_FLAG_OPEN )
    {
        /* Inclusion successful? */
        if( TSUCC( dPrInc ) )
        {
            /* Create a copy of the chain to extend */
            Chain *spChnExt = CHN_Chain_Copy( spChn );
            if( spChnExt == NULL ) return;

            /* Add the new node to the chain */
            {
                /* Add a node to the chain */
                Node *spNode = CHN_Chain_AddNode(
                    spChnExt,
                    spMsg->pData,
                    spRunState->spNodePool );

                /* Set how many times this node was predicted */
                CHN_Node_SetPredict( spNode, spMsg->uInfo.n );
            }

            /* Try to close chain: */
            {
                /* Test whether the chain can close */
                char cCanClose = spRunOpt->fnCanClose(
                    spChnExt,
                    spRunOpt->dSigF );

                /* Can chain close? */
                if( cCanClose )
                {
                    /* Create a copy of the original chain to close */
                    Chain *spChnCl = CHN_Chain_Copy( spChnExt );
                    if( spChnCl == NULL ) return;

                    /* Close the chain */
                    spRunOpt->fnClose( spChnCl );
                }
            }
        }

        /* Skip unsuccessful? */
        if( TFAIL( dPrSkip ) ) 
        {
            /* Delete the chain and discard message */
            CHN_Chain_Delete( spChn );
            return;
        }
    }

    /* Is this chain now closed? */
    if( spChn->nFlags & CHN_FLAG_CLOSED )
    {
        /* Does chain exclude this event? */
        if( nIsMatch )
        {
            /* Did the inclusion fail? */
            if( TFAIL( dPrInc ) )
            {
                /* Delete the chain and discard message */
                CHN_Chain_Delete( spChn );
                return;
            }
        }
        else
        {
            /* Did the skip fail? */
            if( TFAIL( dPrSkip ) )
            {
                /* Delete the chain and discard message */
                CHN_Chain_Delete( spChn );
                return;
            }
        }
    }

    /* Is this chain competing? */
    if( spChn->nFlags & CHN_FLAG_COMPETE )
    {
        /* Increase input rate */
        spChn->spDyn->dDR = 1/spRunOpt->spDynOpt->dDt;
    }

    /* Does this chain make predictions? */
    if( spChn->nFlags & CHN_FLAG_PREDICT )
    {
        Node *spNode = spChn->spNodes;

        /* While there are still nodes left: */
        while( spNode != NULL )
        {
            /* Does this node match? */
            if( CHN_Node_Match( spNode, spMsg->pData ) )
            {
                /* Store in node how many times node was predicted */
                CHN_Node_SetPredict( spNode, spMsg->uInfo.n );
                CHN_Node_ResetMatch( spNode );
            }

            /* Process next node */
            spNode = (Node *) spNode->spNext;
        }
    }
}


void CHN_ReadMessage_Chain_Predict(
    RunState *spRunState,
    RunOptions *spRunOpt,
    Chain *spChn,
    Message *spMsg )
{
    /* Is this chain an input chain? */
    if( spChn->nFlags & CHN_FLAG_INPUT )
    {
        /* Attempt to match prediction */
        char cIsMatch = CHN_Chain_Match( spChn, spMsg->pData );

        /* Was the prediction matched? */
        if( cIsMatch )
        {
            /* Look up the source chain using its ID */ 
            Chain *spSrcChn = (Chain *) CHN_Object_FindByID(
                (Object *) spRunState->spChnPool->spUsed,
                spMsg->nSrcChnID );

            /* Was the source chain found? */
            if( spSrcChn != NULL )
            {
                /* Reduce outstanding predictions of source chain */
                spSrcChn->nOutstanding--;
            }
        }
    }

    /* Is this chain competing? */
    if( spChn->nFlags & CHN_FLAG_COMPETE )
    {
        /* Look up the source chain using its ID */ 
        Chain *spSrcChn = (Chain *) CHN_Object_FindByID(
            (Object *) spRunState->spChnPool->spUsed,
            spMsg->nSrcChnID );

        /* If source chain no longer exists, ignore message */
        if( spSrcChn == NULL ) return;

        /* Was the source chain also competing? */
        if( spSrcChn->nFlags & CHN_FLAG_COMPETE )
        {
            /* Was the source chain this chain? */
            if( spSrcChn->nID == spChn->nID )
            {
                /* Increase success rate */
                spChn->spDyn->dDS += 1/spRunOpt->spDynOpt->dDt;
            }
            else
            {
                /* Attempt to match event */
                char cIsMatch = CHN_Chain_Match( spChn, spMsg->pData );

                /* Was the prediction matched? */
                if( cIsMatch )
                {
                    /* Find associate record */
                    Associate *spAsc = CHN_Chain_FindAssociate(
                        spChn,
                        spSrcChn );

                    /* Associate record not found? */
                    if( spAsc == NULL )
                    {
                        /* Create and add an associate */
                        spAsc = CHN_Chain_AddAssociate(
                            spChn,
                            spSrcChn,
                            spRunState->spAscPool );

                        /* Register step the associate was created */
                        CHN_Associate_SetStepNew(
                            spAsc,
                            spRunState->nStepNow );

                        /* Register step when dynamics were recorded */
                        CHN_Associate_SetStepRecord(
                            spAsc,
                            spRunState->nStepNow );
                    }

                    /* Associate record found/created now? */
                    if( spAsc != NULL )
                    {
                        /* Increment the collision variable */
                        spAsc->spDyn->dDC += 1/spRunOpt->spDynOpt->dDt;
                    }
                }
            }
        }
    }
}


void CHN_ReadMessage_System(
    RunState *spRunState,
    RunOptions *spRunOpt,
    Message *spMsg )
{
    /* Message is an input message? */
    if( spMsg->nType == CHN_MSG_INPUT )
    {
        /* Create a new chain */
        Chain *spNewChn = CHN_Chain_New( spRunState->spChnPool );

        /* Created new chain OK? */
        if( spNewChn != NULL )
        {
            /* Set last message received */
            spNewChn->nLastMsgID = spMsg->nID;

            /* Set chain properties */
            CHN_Chain_SetFlags( spNewChn, CHN_FLAG_OPEN );
            CHN_Chain_SetStepNew( spNewChn, spRunState->nStepNow );

            /* Add a single node: */
            {
                /* Add a node to the blank chain */
                Node *spNode = CHN_Chain_AddNode(
                    spNewChn,
                    spMsg->pData,
                    spRunState->spNodePool );

                /* Set how many times this node was predicted */
                CHN_Node_SetPredict( spNode, spMsg->uInfo.n );
            }
        }
    }

    /* Message is a prediction? */
    if( spMsg->nType == CHN_MSG_PREDICT )
    {
        /* Look up the source chain using its ID */ 
        Chain *spSrcChn = (Chain *) CHN_Object_FindByID(
            (Object *) spRunState->spChnPool->spUsed,
            spMsg->nSrcChnID );

        /* If source chain no longer exists, ignore message */
        if( spSrcChn == NULL ) return;

        /* Does source chain have outstanding predictions? */
        if( spSrcChn->nOutstanding > 0 )
        {
            /* Delete the chain and discard message */
            CHN_Chain_Delete( spSrcChn );
            return;
        }

        /* Is the source chain a build chain ready for competition? */
        if( spSrcChn->nFlags & CHN_FLAG_CLOSED && spSrcChn->nCycle > 1 )
        {
            /* Try to enter this chain into the competition */
            CHN_TryToCompete( spRunState, spRunOpt, spSrcChn );
            return;
        }
    }
}


int CHN_CountCompetingPredictions(
    RunState *spRunState,
    RunOptions *spRunOpt,
    void *pData )
{
    /* Initially predicted zero times */
    int nPredict = 0;

    /* Get a pointer to the first chain */
    Chain *spChn = (Chain *) spRunState->spChnPool->spUsed;

    /* While there are still more chains: */
    while( spChn != NULL )
    {
        /* Is this chain a competing chain? */
        if( spChn->nFlags & CHN_FLAG_COMPETE )
        {
            /* Attempt to match prediction */
            char cIsMatch = CHN_Chain_Match( spChn, pData );

            /* Increment prediction count */
            if( cIsMatch ) nPredict++;
        }

        /* Process next chain */
        spChn = (Chain *) spChn->spNext;
    }

    /* Return number of times predicted */
    return nPredict;
}


void CHN_TryToCompete(
    RunState *spRunState,
    RunOptions *spRunOpt,
    Chain *spTryChn )
{
    /* Get the first chain */
    Chain *spChn = (Chain *) spRunState->spChnPool->spUsed;

    /* While there are more chains to test: */
    while( spChn != NULL )
    {
        /* Is this chain competing? */
        if( spChn->nFlags & CHN_FLAG_COMPETE )
        {
            /* Compare the two chains */
            int nCmp = CHN_Chain_Compare(
                spTryChn,
                spChn,
                MAX( spChn->nDur * 2, spTryChn->nDur * 2) );

            /* Is this chain comparable to the new entry? */
            if( nCmp == CHN_CMP_SAME )
            {
                /* Enhance matching chain */
                spChn->spDyn->dDX = 1/spRunOpt->spDynOpt->dDt;

                /* Increment copy count of chain */
                spChn->nCopies++;

                /* Delete the chain and do not pursue competition */
                CHN_Chain_Delete( spTryChn );
                return;                
            }
        }

        /* Process the next chain */
        spChn = (Chain *) spChn->spNext;
    }

    /* Join competition successfully? */
    if( TSUCC( spRunOpt->dPCom ) )
    {
        /* Set flags to indicate that chain is now competing */
        CHN_Chain_SetFlags( spTryChn, CHN_FLAG_COMPETE );
        CHN_Chain_ClearFlags( spTryChn, CHN_FLAG_CLOSED );
        CHN_Chain_SetStepCompete( spTryChn, spRunState->nStepNow );
        CHN_Chain_SetStepRecord( spTryChn, spRunState->nStepNow );
    }
}


void CHN_PrintRunState( RunState *spRunState, RunOptions *spRunOpt )
{
    /* Echo time step? */
    if( spRunOpt->nEchoMode & CHN_ECHO_TIME_STEP )
    {
        /* Print the current time step */
        CHN_PrintF( "\nTime step: %d\n", spRunState->nStepNow );
    }

    /* Echo time chains list? */
    if( spRunOpt->nEchoMode & CHN_ECHO_MESSAGES )
    {
        /* Print the current list of messages */
        CHN_PrintF( "Messages:\n" );
        CHN_Message_PrintHeader( );
        CHN_Object_Apply(
            &CHN_Message_Print,
            spRunState->spMsgPool->spUsed,
            NULL );
    }

    /* Echo time chains list? */
    if( spRunOpt->nEchoMode & CHN_ECHO_CHAINS )
    {
        /* Print the current list of chains */
        CHN_PrintF( "Chains:\n" );
        CHN_Chain_PrintHeader( );
        CHN_Object_Apply(
            &CHN_Chain_Print,
            spRunState->spChnPool->spUsed,
            NULL );
    }
}

/* end of file */
