# Supplementary material for: Modelling the Emergence and Dynamics of Perceptual Organisation in Auditory Streaming
Source: PLoS Comput Biol. 2013 Mar 14;9(3):e1002925. doi: 10.1371/journal.pcbi.1002925 (PMC3597549; doi:10.1371/journal.pcbi.1002925)
Supplement: Protocol S1 — The source code of the Chains model. The model is implemented in C, with a Matlab interface. After compilation, it can be used to run model simulations with arbitrary repetitive pure tone sequences. A brief tutorial and example scripts are included. The source code is also available for download at http://sites.google.com/site/chainsmodel/. (ZIP) [file pcbi.1002925.s002.zip › CHAINS/C/src/chn_run.h]

/* chn_run.h */

/* CHAINS RUN MODULE
 * 
 * This module is responsible for running the CHAINS algorithm using the
 * components defined in the other models (nodes, chains, etc.).
 *
 * The algorithm works in the following general way:
 *   - memory for run state is allocated using CHN_AllocRunState
 *   - the run state is initialised using CHN_InitRunState
 *   - the CHAINS algorithm is run using CHN_Run
 *      - time advances until the next event (either and input or a
 *        prediction) or the end time step is reached
 *      - all chains write messages to the message queue (see chn_msgs.h)
 *        which either signal inputs or predictions
 *      - all chains and the system read the messages and respond
 *        accordingly by updating their state (see chn_msgs.h)
 *   - the run ends and the memory allocated for the run is released
 *     using CHN_FreeRunState.
 *
 *** (LICENSE)
 *
 * CHAINS
 * Copyright (C) 2012 University of Plymouth
 *
 * This program is free software: you can redistribute it and/or modify
 * it under the terms of the GNU General Public License as published by
 * the Free Software Foundation, either version 3 of the License, or
 * (at your option) any later version.
 *
 * This program is distributed in the hope that it will be useful,
 * but WITHOUT ANY WARRANTY; without even the implied warranty of
 * MERCHANTABILITY or FITNESS FOR A PARTICULAR PURPOSE.  See the
 * GNU General Public License for more details.
 *
 * You should have received a copy of the GNU General Public License
 * along with this program.  If not, see <http://www.gnu.org/licenses/>.
 */

/* Author: Robert William Mill <rob.mill.uk@gmail.com>
 * Date    28/09/2012
 */

#ifndef CHN_RUN_H_INCLUDED
#define CHN_RUN_H_INCLUDED


/* INCLUDE HEADERS */

#include "chn_chns.h"


/* MACRO DEFINITIONS */

#define CHN_ECHO_NONE       0   /* Print no messages */
#define CHN_ECHO_TIME_STEP  1   /* Print time step */
#define CHN_ECHO_CHAINS     2   /* Print chains */
#define CHN_ECHO_MESSAGES   4   /* Print messages */
#define CHN_ECHO_ON_EXIT    8   /* Print state on exiting */
#define CHN_ECHO_ALL        15  /* Print at all stages */


/* TYPE DEFINITIONS */

typedef struct ObjectPool ObjectPool;

typedef struct RunOptions RunOptions;

typedef struct RunState RunState;


/* STRUCTURE DECLARATIONS */

struct RunOptions
{
    int nNodeCapacity;  /* Maximum number of nodes to maintain */
    int nChnCapacity;   /* Maximum number of chains to maintain */
    int nAscCapacity;   /* Maximum number of associates to maintain */
    int nBlkCapacity;   /* Maximum number of memory blocks to maintain */
    int nMsgCapacity;   /* Maximum number of messages to maintain */

    int nSeed;       /* Random seed */
    int nStepStart;  /* Start time step (inclusive) */
    int nStepEnd;    /* End time step (exclusive) */

    double dSigT;  /* Matching region time width */
    double dSigF;  /* Matching region data width */
    double dPCom;  /* Probability of competing */

    int nEchoMode;  /* Echo messages */

    /* Function to determine whether a chain can close */
    int (*fnCanClose)( Chain *spChn, double dSigF );

    /* Function to close a chain */
    void (*fnClose)( Chain *spChn );

    /* Options that govern dynamics */
    DynamicsOptions spDynOpt [1];
};


struct RunState
{
    ObjectPool spNodePool [1];  /* Pool of node objects */
    ObjectPool spChnPool  [1];  /* Pool of chain objects */
    ObjectPool spBlkPool  [1];  /* Pool of memory block objects */
    ObjectPool spAscPool  [1];  /* Pool of associate objects */
    ObjectPool spMsgPool  [1];  /* Pool of message objects */

    int nStepNow;  /* Time step now */
};


/* FUNCTION PROTOTYPES */

/**
 * Place the default values into an options structure.
 *
 * Parameters:
 *   spRunOpt - pointer to run options to overwrite
 */
void CHN_DefaultRunOptions( RunOptions *spRunOpt );


/**
 * Allocate the memory for performing a run. This routine uses the
 * capacities specified in the options to created objects in memory
 * in object pools (see chn_obj.h).
 *
 * Parameters:
 *   spRunState - pointer to run state
 *   spRunOpt   - pointer to run options
 */
void CHN_AllocRunState( RunState *spRunState, RunOptions *spRunOpt );


/**
 * Free the memory allocated to a run state. Free up the memory allocated
 * to all object pools.
 *
 * Parameters:
 *   spRunState - pointer to run state
 */
void CHN_FreeRunState( RunState *spRunState );


/**
 * Initialise a run state. This routine sets the current run random
 * seed and sets the run time step. The random seed is set according to
 * nSeed, and the run time step is set to nStepStart.
 *
 * Parameters:
 *   spRunState - pointer to run state
 *   spRunOpt   - pointer to run options
 */
void CHN_InitRun( RunState *spRunState, RunOptions *spRunOpt );


/**
 * Run the CHAINS algorithm. This function runs the chains algorithm.
 * It presumes that the run state has already been allocated and
 * initialised and is consistent with the run options.
 *
 * Parameters:
 *   spRunState - pointer to run state
 *   spRunOpt   - pointer to run options
 */
void CHN_Run( RunState *spRunState, RunOptions *spRunOpt );


/**
 * Clear messages sitting on the message queue.
 *
 * Parameters:
 *   spRunState - pointer to run state
 *   spRunOpt   - pointer to run options
 */
void CHN_ClearMessages( RunState *spRunState, RunOptions *spRunOpt );


/**
 * All chains and the system write messages to the message queue.
 *
 * Parameters:
 *   spRunState - pointer to run state
 *   spRunOpt   - pointer to run options
 */
void CHN_WriteMessages( RunState *spRunState, RunOptions *spRunOpt );


/**
 * All chains and the system read messages from the message queue.
 *
 * Parameters:
 *   spRunState - pointer to run state
 *   spRunOpt   - pointer to run options
 */
void CHN_ReadMessages( RunState *spRunState, RunOptions *spRunOpt );


/**
 * Print the current run state: all chains and the message queue. Which
 * messages get printed depends on the setting of nEchoMode in the run
 * options. If CHN_ECHO_TIME_STEP is included, the time step gets printed;
 * if CHN_ECHO_MESSAGES is included, the message list gets printed; if
 * CHN_ECHO_CHAINS is included, the chains list gets printed.
 *
 * Parameters:
 *   spRunState - pointer to run state
 *   spRunOpt   - pointer to run options
 */
void CHN_PrintRunState( RunState *spRunState, RunOptions *spRunOpt );

#endif

/* end of file */
