# Supplementary material for: Modelling the Emergence and Dynamics of Perceptual Organisation in Auditory Streaming
Source: PLoS Comput Biol. 2013 Mar 14;9(3):e1002925. doi: 10.1371/journal.pcbi.1002925 (PMC3597549; doi:10.1371/journal.pcbi.1002925)
Supplement: Protocol S1 — The source code of the Chains model. The model is implemented in C, with a Matlab interface. After compilation, it can be used to run model simulations with arbitrary repetitive pure tone sequences. A brief tutorial and example scripts are included. The source code is also available for download at http://sites.google.com/site/chainsmodel/. (ZIP) [file pcbi.1002925.s002.zip › CHAINS/Matlab/asc/asc_copy.m]

function ascs = asc_copy(ascs)
% ASC_COPY Copy associate(s).
%    ASC_COPY(ASCS) returns copies of the associates given in ASCS. All
%    fields in the copies are identical to those in the originals, with
%    the exception of IDs, which are freshly assigned.
% 
%    Always use ASC_COPY to copy associates (rather than Matlab
%    assignement) to ensure preservation of unique IDs.
%
% Author:   Robert Mill <rob.mill.uk@gmail.com>
% Date:     September 2012
% Part of:  CHAINS/associates
% See also: ASC_NEW.

% ~~~~~~~~~~~~~~~~~~~~~~~~~
% CHAINS
% Copyright (C) 2012 University of Plymouth
% 
% This program is free software: you can redistribute it and/or modify
% it under the terms of the GNU General Public License as published by
% the Free Software Foundation, either version 3 of the License, or
% (at your option) any later version.
% 
% This program is distributed in the hope that it will be useful,
% but WITHOUT ANY WARRANTY; without even the implied warranty of
% MERCHANTABILITY or FITNESS FOR A PARTICULAR PURPOSE.  See the
% GNU General Public License for more details.
% 
% You should have received a copy of the GNU General Public License
% along with this program.  If not, see <http://www.gnu.org/licenses/>.
% ~~~~~~~~~~~~~~~~~~~~~~~~~


% Are any associates given to copy?
if ~isempty(ascs)

    % Create new IDs and deal into associates (copied implicitly by Matlab)
    IDcell    = num2cell(obj_newID(length(ascs)));
    [ascs.ID] = deal(IDcell{:});

end

% end of file %
