# Supplementary material for: Modelling the Emergence and Dynamics of Perceptual Organisation in Auditory Streaming
Source: PLoS Comput Biol. 2013 Mar 14;9(3):e1002925. doi: 10.1371/journal.pcbi.1002925 (PMC3597549; doi:10.1371/journal.pcbi.1002925)
Supplement: Protocol S1 — The source code of the Chains model. The model is implemented in C, with a Matlab interface. After compilation, it can be used to run model simulations with arbitrary repetitive pure tone sequences. A brief tutorial and example scripts are included. The source code is also available for download at http://sites.google.com/site/chainsmodel/. (ZIP) [file pcbi.1002925.s002.zip › CHAINS/Matlab/asc/asc_new.m]

function ascs = asc_new(n)
% ASC_NEW Create a new associate or associates.
%    ASC_NEW returns a new associate structure. The fields of the associate
%    structure are as follows:
%
%       .ID          unique ID for this associate
%       .ascID       ID of associate chain
%       .stepnew     step this association was formed
%       .steprecord  step dynamics information recorded from
%       .dyn         dynamics information
%          .C           collision rate with chain with ID = ascID
%       .rec         record of collision rate
%
%    To see the types and initial values of these fields, type 'asc_new'.
%
%    ASC_NEW(N) creates N new associate records. The records are returned
%    in a column structure array and each is assigned a unique ID.
%
%    It is generally preferable to add associates using CHN_ADDASC.
%
% Author:   Robert Mill <rob.mill.uk@gmail.com>
% Date:     September 2012
% Part of:  CHAINS/associates
% See also: ASC_COPY, CHN_ADDASC.

% ~~~~~~~~~~~~~~~~~~~~~~~~~
% CHAINS
% Copyright (C) 2012 University of Plymouth
% 
% This program is free software: you can redistribute it and/or modify
% it under the terms of the GNU General Public License as published by
% the Free Software Foundation, either version 3 of the License, or
% (at your option) any later version.
% 
% This program is distributed in the hope that it will be useful,
% but WITHOUT ANY WARRANTY; without even the implied warranty of
% MERCHANTABILITY or FITNESS FOR A PARTICULAR PURPOSE.  See the
% GNU General Public License for more details.
% 
% You should have received a copy of the GNU General Public License
% along with this program.  If not, see <http://www.gnu.org/licenses/>.
% ~~~~~~~~~~~~~~~~~~~~~~~~~


% Use defaults?
if nargin < 1, n = 1; end

% Get new IDs for associates
IDs = num2cell(obj_newID(n));

% If there are no IDs, create an empty cell
if n == 0, IDs = cell(0, 1); end

% Create associates dynamics */
dyn = struct('C', 0);

% Create associates */
ascs = struct( ...
    'ID', IDs, ...
    'ascID', int32(0), ...
    'stepnew', int32(0), ...
    'steprecord', int32(0), ...
    'dyn', dyn, ...
    'rec', zeros(1, 0));

% end of file %
