# Supplementary material for: Modelling the Emergence and Dynamics of Perceptual Organisation in Auditory Streaming
Source: PLoS Comput Biol. 2013 Mar 14;9(3):e1002925. doi: 10.1371/journal.pcbi.1002925 (PMC3597549; doi:10.1371/journal.pcbi.1002925)
Supplement: Protocol S1 — The source code of the Chains model. The model is implemented in C, with a Matlab interface. After compilation, it can be used to run model simulations with arbitrary repetitive pure tone sequences. A brief tutorial and example scripts are included. The source code is also available for download at http://sites.google.com/site/chainsmodel/. (ZIP) [file pcbi.1002925.s002.zip › CHAINS/Matlab/chn/chn_addasc.m]

function chns = chn_addasc(chns, ascchns)
% CHN_ADDASC Add associate record(s) to chain(s).
%    CHN_ADDASC(CHNS, ASCCHNS) adds associations in chains CHNS to the
%    chains in ASCCHNS. The result is a list of modified chains. Note that
%    this operation in non-symmetric. For example,
%
%       chn_addasc(chnA, chnB)
%
%    means that chnA has a record of an associate chnB, but not that
%    chnB has a record of its association with chnA. Call CHN_ADDASC with
%    its arguments reversed to form reciprocal associations.
%
% Author:   Robert Mill <rob.mill.uk@gmail.com>
% Date:     September 2012
% Part of:  CHAINS/chains
% See also: CHN_FINDASC, CHN_REMASC, ASC_NEW.

% ~~~~~~~~~~~~~~~~~~~~~~~~~
% CHAINS
% Copyright (C) 2012 University of Plymouth
% 
% This program is free software: you can redistribute it and/or modify
% it under the terms of the GNU General Public License as published by
% the Free Software Foundation, either version 3 of the License, or
% (at your option) any later version.
% 
% This program is distributed in the hope that it will be useful,
% but WITHOUT ANY WARRANTY; without even the implied warranty of
% MERCHANTABILITY or FITNESS FOR A PARTICULAR PURPOSE.  See the
% GNU General Public License for more details.
% 
% You should have received a copy of the GNU General Public License
% along with this program.  If not, see <http://www.gnu.org/licenses/>.
% ~~~~~~~~~~~~~~~~~~~~~~~~~


% Create a cell array of associate chain IDs
IDcell = num2cell([ascchns.ID]);

% For each chain i:
for i = 1:length(chns)

    % Create new associates and set ID of target
    ascs         = asc_new(length(ascchns));
    [ascs.ascID] = deal(IDcell{:});

    % Add to chain i's associates
    chns(i).ascs = [chns(i).ascs; ascs];

end

% end of file %
