# Supplementary material for: Modelling the Emergence and Dynamics of Perceptual Organisation in Auditory Streaming
Source: PLoS Comput Biol. 2013 Mar 14;9(3):e1002925. doi: 10.1371/journal.pcbi.1002925 (PMC3597549; doi:10.1371/journal.pcbi.1002925)
Supplement: Protocol S1 — The source code of the Chains model. The model is implemented in C, with a Matlab interface. After compilation, it can be used to run model simulations with arbitrary repetitive pure tone sequences. A brief tutorial and example scripts are included. The source code is also available for download at http://sites.google.com/site/chainsmodel/. (ZIP) [file pcbi.1002925.s002.zip › CHAINS/Matlab/chn/chn_addnode.m]

function chns = chn_addnode(chns, data)
% CHN_ADDNODE Add a node to a chain or chains.
%    CHN_ADDNODE(CHNS, DATA) adds a single node to every chain in the list
%    CHNS containing the data DATA. Note that the length of the chain
%    (in terms of its duration in time) does not increase.
%
%    Example:
%
%       chn = chn_new;
%       chn = chn_addnode(chn, 'A');
%       chn_print(chn);
%
%    Create an empty chain, add a node with data 'A', and print it. For
%    a description of the fields of a node, see help for NODE_NEW. This
%    routine is not affected by which flags are set in the chain(s).
%
% Author:   Robert Mill <rob.mill.uk@gmail.com>
% Date:     September 2012
% Part of:  CHAINS/chains
% See also: CHN_NEW, CHN_ADVANCE, NODE_NEW.

% ~~~~~~~~~~~~~~~~~~~~~~~~~
% CHAINS
% Copyright (C) 2012 University of Plymouth
% 
% This program is free software: you can redistribute it and/or modify
% it under the terms of the GNU General Public License as published by
% the Free Software Foundation, either version 3 of the License, or
% (at your option) any later version.
% 
% This program is distributed in the hope that it will be useful,
% but WITHOUT ANY WARRANTY; without even the implied warranty of
% MERCHANTABILITY or FITNESS FOR A PARTICULAR PURPOSE.  See the
% GNU General Public License for more details.
% 
% You should have received a copy of the GNU General Public License
% along with this program.  If not, see <http://www.gnu.org/licenses/>.
% ~~~~~~~~~~~~~~~~~~~~~~~~~


% For each chain i:
for i = 1:length(chns)

    % Chain has no nodes?
    if isempty(chns(i).nodes)

        % Cumulative wait before node to add is zero
        cumwait = int32(0);

    else

        % Cumulative wait of last node plus last arc length
        endnode = chns(i).nodes(end);
        cumwait = endnode.cumwait + endnode.wait;

    end

    % Create a new node and set its data and cumulative wait
    node         = node_new;
    node.data    = data;
    node.cumwait = cumwait;

    % Add the node to the chain
    chns(i).nodes(end+1, 1) = node;

end

% end of file %
