# Supplementary material for: Modelling the Emergence and Dynamics of Perceptual Organisation in Auditory Streaming
Source: PLoS Comput Biol. 2013 Mar 14;9(3):e1002925. doi: 10.1371/journal.pcbi.1002925 (PMC3597549; doi:10.1371/journal.pcbi.1002925)
Supplement: Protocol S1 — The source code of the Chains model. The model is implemented in C, with a Matlab interface. After compilation, it can be used to run model simulations with arbitrary repetitive pure tone sequences. A brief tutorial and example scripts are included. The source code is also available for download at http://sites.google.com/site/chainsmodel/. (ZIP) [file pcbi.1002925.s002.zip › CHAINS/Matlab/chn/chn_advance.m]

function chns = chn_advance(chns, steps)
% CHN_ADVANCE Advance a chain or chains a set number of time steps.
%    CHN_ADVANCE(CHNS, STEPS) advances all the chains in CHNS a set
%    number of time steps specified by STEPS. STEPS should be greater or
%    equal to zero. The effect upon the chain of advancing in time depends
%    on the type of chain (i.e., how its flags are set).
%
%    - The phase of the chain advances by STEPS for all types of chain
%    - If the 'open' flag is set, then the last arc of the chain will grow
%      in order to reflect the passage of time, and the duration of the
%      chain will increase
%    - If the 'loop' flag of the chain is set, then the phase will
%      reach the end of the chain and then wrap around to the start.
%    - Every time the phase wraps around the start of a chain the .cycles
%      field of the chain is incremented. (If STEPS equals several
%      multiples of the chain duration, then .cycles may be incremented
%      several times).
%
%    Example:
%
%       chn = chn_new;
%       chn = chn_setflags(chn, 'open');
%       chn = chn_addnode(chn, 'A');
%       chn = chn_advance(chn, 100);
%       chn = chn_addnode(chn, 'B');
%       chn_print(chn);
%
%    This example creates a new chain containing A and B, 100 time steps
%    apart. The chain is left in the 'open' state (i.e., the passage of
%    time will cause it to grow longer). The chain is then printed.
%
% Author:   Robert Mill <rob.mill.uk@gmail.com>
% Date:     September 2012
% Part of:  CHAINS/chains
% See also: CHN_NEW, CHN_ADDNODE, CHN_SETPHASE, CHN_SETFLAGS.

% ~~~~~~~~~~~~~~~~~~~~~~~~~
% CHAINS
% Copyright (C) 2012 University of Plymouth
% 
% This program is free software: you can redistribute it and/or modify
% it under the terms of the GNU General Public License as published by
% the Free Software Foundation, either version 3 of the License, or
% (at your option) any later version.
% 
% This program is distributed in the hope that it will be useful,
% but WITHOUT ANY WARRANTY; without even the implied warranty of
% MERCHANTABILITY or FITNESS FOR A PARTICULAR PURPOSE.  See the
% GNU General Public License for more details.
% 
% You should have received a copy of the GNU General Public License
% along with this program.  If not, see <http://www.gnu.org/licenses/>.
% ~~~~~~~~~~~~~~~~~~~~~~~~~


% Make sure steps are int32 format
steps = int32(steps);

% For each chain i:
for i = 1:length(chns)

    % Advance the phase
    chns(i).phase = chns(i).phase + steps;

    % Is the chain open to grow?
    if chn_flags(chns(i), 'open')

        % Does this chain have a last node?
        if ~isempty(chns(i).nodes)

            % Increase the duration of the last arc and chain
            chns(i).nodes(end).wait = chns(i).nodes(end).wait + steps;
            chns(i).dur             = chns(i).dur + steps;

        end

    end

    % Is the chain a loop?
    if chn_flags(chns(i), 'loop')

        % Compute how many cycles to add
        cycadd = floor(double(chns(i).phase) / double(chns(i).dur));

        % Wrap the phase and increment cycle counter
        chns(i).cycle  = chns(i).cycle + cycadd;
        chns(i).phase  = mod(chns(i).phase, chns(i).dur);

    end

    % Advance the nodes in this chain
    chns(i).nodes = node_advance(chns(i).nodes, steps);

end

% end of file %
