# Supplementary material for: Modelling the Emergence and Dynamics of Perceptual Organisation in Auditory Streaming
Source: PLoS Comput Biol. 2013 Mar 14;9(3):e1002925. doi: 10.1371/journal.pcbi.1002925 (PMC3597549; doi:10.1371/journal.pcbi.1002925)
Supplement: Protocol S1 — The source code of the Chains model. The model is implemented in C, with a Matlab interface. After compilation, it can be used to run model simulations with arbitrary repetitive pure tone sequences. A brief tutorial and example scripts are included. The source code is also available for download at http://sites.google.com/site/chainsmodel/. (ZIP) [file pcbi.1002925.s002.zip › CHAINS/Matlab/chn/chn_copy.m]

function copies = chn_copy(chns)
% CHN_COPY Create deep copies of a chain or chains.
%    CHN_COPY(CHNS) returns copies of the chains listed in CHNS. The newly
%    copied chains are assigned new IDs. They also contain copies of the
%    originals nodes and associates. The fields of the copied chains
%    match those of the originals exactly, except for unique IDs.
%
%    Always use CHN_COPY to copy chains (rather than Matlab assignement)
%    to ensure preservation of unique IDs.
%
%    Example:
%
%       chn1 = chn_new;
%       chn1 = chn_setflags(chn1, 'open');
%       chn1 = chn_addnode(chn1, 100);
%
%       chn2 = chn_copy(chn1);
%
%    This example creates a chain containing a single node with the data
%    '100', and then copies it into another chain (called chn2). Note
%    that the IDs of the first and second chain, and their nodes, are
%    all unique.
%
% Author:   Robert Mill <rob.mill.uk@gmail.com>
% Date:     September 2012
% Part of:  CHAINS/chains
% See also: CHN_NEW, NODE_COPY, ASC_COPY.

% ~~~~~~~~~~~~~~~~~~~~~~~~~
% CHAINS
% Copyright (C) 2012 University of Plymouth
% 
% This program is free software: you can redistribute it and/or modify
% it under the terms of the GNU General Public License as published by
% the Free Software Foundation, either version 3 of the License, or
% (at your option) any later version.
% 
% This program is distributed in the hope that it will be useful,
% but WITHOUT ANY WARRANTY; without even the implied warranty of
% MERCHANTABILITY or FITNESS FOR A PARTICULAR PURPOSE.  See the
% GNU General Public License for more details.
% 
% You should have received a copy of the GNU General Public License
% along with this program.  If not, see <http://www.gnu.org/licenses/>.
% ~~~~~~~~~~~~~~~~~~~~~~~~~


% Generate new IDs
IDcell = num2cell(obj_newID(length(chns)));

% Create copies and assign new IDs
copies      = chns;
[copies.ID] = deal(IDcell{:});

% Copy all nodes and associates
cnodes = cellfun(@node_copy, {chns.nodes}, 'UniformOutput', false);
cascs  = cellfun(@asc_copy, {chns.ascs}, 'UniformOutput', false);

% Deal in nodes and associates
[copies.nodes] = deal(cnodes{:});
[copies.ascs]  = deal(cascs{:});

% end of file %
