# Supplementary material for: Modelling the Emergence and Dynamics of Perceptual Organisation in Auditory Streaming
Source: PLoS Comput Biol. 2013 Mar 14;9(3):e1002925. doi: 10.1371/journal.pcbi.1002925 (PMC3597549; doi:10.1371/journal.pcbi.1002925)
Supplement: Protocol S1 — The source code of the Chains model. The model is implemented in C, with a Matlab interface. After compilation, it can be used to run model simulations with arbitrary repetitive pure tone sequences. A brief tutorial and example scripts are included. The source code is also available for download at http://sites.google.com/site/chainsmodel/. (ZIP) [file pcbi.1002925.s002.zip › CHAINS/Matlab/chn/chn_findasc.m]

function ascs = chn_findasc(chn, ascIDs)
% CHN_FINDASC Find the associates of a chain.
%    CHN_FINDASC(CHN, ASCIDS) returns the associate records for a chain
%    where the associate chains have IDs ASCIDs. (This function is not
%    vectorised to handle multiple chains.) If an associate with an ID
%    in ascIDs is not found, then it is not returned in the result. If
%    none of ascIDs are found, an empty structure array is returned.
%
%    Example:
%
%       chns    = chn_new(2);
%       chns(1) = chn_addasc(chns(1), chns(2));
%
%       asc1 = chn_findasc(chns(1), chns(2).ID);
%       asc2 = chn_findasc(chns(2), chns(1).ID);
%
%    This example creates two chains with unique IDs. It then adds an
%    associate to the first chain, pointing to the second. When the second
%    chain is sought as an associate of the first, it is found (asc1
%    contains one entry). When the first chain is sought as an associate of
%    the second, however, it is not found (asc2 contains an empty array).
%
% Author:   Robert Mill <rob.mill.uk@gmail.com>
% Date:     September 2012
% Part of:  CHAINS/chains
% See also: CHN_ADDASC, CHN_REMASC.

% ~~~~~~~~~~~~~~~~~~~~~~~~~
% CHAINS
% Copyright (C) 2012 University of Plymouth
% 
% This program is free software: you can redistribute it and/or modify
% it under the terms of the GNU General Public License as published by
% the Free Software Foundation, either version 3 of the License, or
% (at your option) any later version.
% 
% This program is distributed in the hope that it will be useful,
% but WITHOUT ANY WARRANTY; without even the implied warranty of
% MERCHANTABILITY or FITNESS FOR A PARTICULAR PURPOSE.  See the
% GNU General Public License for more details.
% 
% You should have received a copy of the GNU General Public License
% along with this program.  If not, see <http://www.gnu.org/licenses/>.
% ~~~~~~~~~~~~~~~~~~~~~~~~~


% Return the associate records for this chain which contain the IDs sought
ascs = chn.ascs(ismember([chn.ascs.ascID], ascIDs));

% end of file %
