# Supplementary material for: Modelling the Emergence and Dynamics of Perceptual Organisation in Auditory Streaming
Source: PLoS Comput Biol. 2013 Mar 14;9(3):e1002925. doi: 10.1371/journal.pcbi.1002925 (PMC3597549; doi:10.1371/journal.pcbi.1002925)
Supplement: Protocol S1 — The source code of the Chains model. The model is implemented in C, with a Matlab interface. After compilation, it can be used to run model simulations with arbitrary repetitive pure tone sequences. A brief tutorial and example scripts are included. The source code is also available for download at http://sites.google.com/site/chainsmodel/. (ZIP) [file pcbi.1002925.s002.zip › CHAINS/Matlab/chn/chn_flags.m]

function mask = chn_flags(chns, flags)
% CHN_FLAGS Examine flags that are set in a chain or chains.
%    CHN_FLAGS(CHNS, FLAGS) returns a logical matrix indicating which flags
%    are set in the chains given in CHNS. The flags to test are given as
%    as a cell array of strings in FLAGS. Each row of the matrix refers
%    to a chain, each column to a flag. The flags that may be specified are
%    as follows:
%
%       'input'   - is an input chain (events interpreted as inputs)
%       'open'    - is an open chain (passage of time extends chain)
%       'closed'  - no longer affected by inputs
%       'loop'    - chain forms a loop (linear chain if not)
%       'predict' - chain makes predictions
%       'compete' - chain competes with other chains
%       'window'  - chain should be analysed over a set window (relevant
%                   to the processing of long chains in the C
%                   implementation)
%
%    If FLAGS is a single string label (not a cell) then a column vector
%    of logicals is returned. If FLAGS is not specified, i.e.,
%    CHN_FLAGS(CHNS) is called, then the columns of the result are all
%    the labels listed above.
%
%    Example:
%
%       chn_flags(chns, 'open')
%
%    returns a logical column vector indicating which chains in 'chns'
%    have the open flag set.
%
%       chn_flags(chns, {'input', 'loop'})
%
%    returns a logical matrix whose first column indicates which chains
%    are input chains and whose second column indicates which chains
%    are loop chains. Consequently,
%
%       all(chn_flags(chns, {'input', 'loop'}, 2)
%
%    returns a columnar logical mask indicating which chains are looping
%    input chains.
%
% Author:   Robert Mill <rob.mill.uk@gmail.com>
% Date:     September 2012
% Part of:  CHAINS/chains
% See also: CHN_SETFLAGS, CHN_CLEARFLAGS.

% ~~~~~~~~~~~~~~~~~~~~~~~~~
% CHAINS
% Copyright (C) 2012 University of Plymouth
% 
% This program is free software: you can redistribute it and/or modify
% it under the terms of the GNU General Public License as published by
% the Free Software Foundation, either version 3 of the License, or
% (at your option) any later version.
% 
% This program is distributed in the hope that it will be useful,
% but WITHOUT ANY WARRANTY; without even the implied warranty of
% MERCHANTABILITY or FITNESS FOR A PARTICULAR PURPOSE.  See the
% GNU General Public License for more details.
% 
% You should have received a copy of the GNU General Public License
% along with this program.  If not, see <http://www.gnu.org/licenses/>.
% ~~~~~~~~~~~~~~~~~~~~~~~~~


% Flag text labels
lbl = {'input', 'open', 'closed', 'loop', 'predict', 'compete', 'window'};

% Use defaults?
if nargin < 2, flags = lbl; end

% Get membership of flags
[mask, ix] = ismember(flags, lbl);

% Replicate target bits to search for
tgtbits  = repmat(uint32(2.^(ix - 1)), length(chns), 1);
flagbits = repmat(uint32([chns.flags])', 1, length(ix));

% Return mask
mask = bitand(tgtbits, flagbits) ~= 0;

% end of file %
