# Supplementary material for: Modelling the Emergence and Dynamics of Perceptual Organisation in Auditory Streaming
Source: PLoS Comput Biol. 2013 Mar 14;9(3):e1002925. doi: 10.1371/journal.pcbi.1002925 (PMC3597549; doi:10.1371/journal.pcbi.1002925)
Supplement: Protocol S1 — The source code of the Chains model. The model is implemented in C, with a Matlab interface. After compilation, it can be used to run model simulations with arbitrary repetitive pure tone sequences. A brief tutorial and example scripts are included. The source code is also available for download at http://sites.google.com/site/chainsmodel/. (ZIP) [file pcbi.1002925.s002.zip › CHAINS/Matlab/chn/chn_isnow.m]

function mask = chn_isnow(chns)
% CHN_ISNOW Test chains which contain an event now.
%    CHN_ISNOW(CHNS) returns a logical column vector containing ones
%    for chains which contain an event that occurs at this instance.
%    (An event in a chain occurs 'now', if the phase of the chain
%    coincides with the time of a node measured from the start of a chain.)
%
%    Example:
%    
%       % Build a chain
%       chn = chn_new;
%       chn = chn_setflags(chn, 'open');
%       chn = chn_addnode(chn, 'A');
%       chn = chn_advance(chn, 100);
%       chn = chn_addnode(chn, 'B');
%
%       % Reset it to the start
%       chn = chn_clearflags(chn, 'open');
%       chn = chn_setphase(chn, 0);
%
%       % Test for an event at time zero
%       disp('Is event at 0 ms?');
%       disp(chn_isnow(chn));
%
%       % Test for an event at 50 time steps
%       chn = chn_advance(chn, 50);
%       disp('Is event at 50 ms?');
%       disp(chn_isnow(chn));
%
%       % Test for an event at 100 time steps
%       chn = chn_advance(chn, 50);
%       disp('Is event at 100 ms?');
%       disp(chn_isnow(chn));
%
%    This example creates a chain with node A, followed by 100 time
%    steps, then node B. The chain is reset to the start and advanced in
%    50-step increments. At each advance, the chain is tested to see
%    whether an event occurs now.
%
% Author:   Robert Mill <rob.mill.uk@gmail.com>
% Date:     September 2012
% Part of:  CHAINS/chains
% See also: CHN_STEPS, CHN_ADVANCE.

% ~~~~~~~~~~~~~~~~~~~~~~~~~
% CHAINS
% Copyright (C) 2012 University of Plymouth
% 
% This program is free software: you can redistribute it and/or modify
% it under the terms of the GNU General Public License as published by
% the Free Software Foundation, either version 3 of the License, or
% (at your option) any later version.
% 
% This program is distributed in the hope that it will be useful,
% but WITHOUT ANY WARRANTY; without even the implied warranty of
% MERCHANTABILITY or FITNESS FOR A PARTICULAR PURPOSE.  See the
% GNU General Public License for more details.
% 
% You should have received a copy of the GNU General Public License
% along with this program.  If not, see <http://www.gnu.org/licenses/>.
% ~~~~~~~~~~~~~~~~~~~~~~~~~


% Is there more than one chain?
if length(chns) > 1

    % Test them all using arrayfun
    mask = arrayfun(@chn_isnow, chns);
    return

end

% Test a chain for a node now
mask = any([chns.nodes.cumwait] == chns.phase);

% end of file %
