# Supplementary material for: Modelling the Emergence and Dynamics of Perceptual Organisation in Auditory Streaming
Source: PLoS Comput Biol. 2013 Mar 14;9(3):e1002925. doi: 10.1371/journal.pcbi.1002925 (PMC3597549; doi:10.1371/journal.pcbi.1002925)
Supplement: Protocol S1 — The source code of the Chains model. The model is implemented in C, with a Matlab interface. After compilation, it can be used to run model simulations with arbitrary repetitive pure tone sequences. A brief tutorial and example scripts are included. The source code is also available for download at http://sites.google.com/site/chainsmodel/. (ZIP) [file pcbi.1002925.s002.zip › CHAINS/Matlab/chn/chn_new.m]

function chn = chn_new(n)
% CHN_NEW Create a new chain or chains.
%    CHN_NEW returns a new chain structure. The fields of the chain
%    structure are as follows (see underneath for more detail):
%
%       .ID          - unique ID of the chain
%       .flags       - flags describing chain (int32)
%       .dur         - duration of the chain, in time steps
%       .phase       - current phase of the chain, in time steps
%       .cycle       - number of cycles phase passed around chain
%       .outstanding - number of outstanding predictions
%       .stepnew     - time step newly created
%       .stepcompete - time step started competing
%       .steprecord  - time step started recording
%       .copies      - number of times chain has been rediscovered
%       .nodes       - node list for the chain
%       .dyn         - dynamics of the chain (see below)
%       .ascs        - associate list for the chain
%       .rec         - record of state variables
%
%    To see the types and initial values of these fields, type 'chn_new'.
%
%    Nodes: the nodes field of a chain is a column structure array of
%    nodes. For details about the subfields of each node, see help for
%    NODE_NEW. Initially the node list is empty.
%
%    Dynamics: the dynamics of a chain are stored in seven state variables,
%    all of which are initially zero. The fields of the .dyn structure are
%    as follows:
%
%       .E - excitation
%       .I - inhibition
%       .A - adaptation
%       .U - noise input
%       .S - success-related input
%       .R - overall input
%       .X - input due to rediscovery
%
%    Associates: the associates of a chain record those chains with which
%    it has interacted in the past. The associates are stored in a
%    column structure array (initially empty). For details about what is
%    stored in an associate record, see help for ASC_NEW.
%
%    Recorded state variables: the .rec field records the state variables
%    as they have evolved since a given moment in the past (the first
%    sample recorded at time .steprecord). The field .rec is a matrix
%    with 7 rows (corresponding to the variables as they are listed above)
%    and a number of columns corresponding to time steps elapsed since
%    .steprecord.
%
%    CHN_NEW(N) creates N new chains. The chains are returned in a column
%    structure array and each is assigned a unique ID.
%
% Author:   Robert Mill <rob.mill.uk@gmail.com>
% Date:     September 2012
% Part of:  CHAINS/chains
% See also: CHN_COPY, NODE_NEW, ASC_NEW.

% ~~~~~~~~~~~~~~~~~~~~~~~~~
% CHAINS
% Copyright (C) 2012 University of Plymouth
% 
% This program is free software: you can redistribute it and/or modify
% it under the terms of the GNU General Public License as published by
% the Free Software Foundation, either version 3 of the License, or
% (at your option) any later version.
% 
% This program is distributed in the hope that it will be useful,
% but WITHOUT ANY WARRANTY; without even the implied warranty of
% MERCHANTABILITY or FITNESS FOR A PARTICULAR PURPOSE.  See the
% GNU General Public License for more details.
% 
% You should have received a copy of the GNU General Public License
% along with this program.  If not, see <http://www.gnu.org/licenses/>.
% ~~~~~~~~~~~~~~~~~~~~~~~~~


% Use defaults?
if nargin < 1, n = 1; end

% Create a default dynamic state
dyn = struct('E', 0, 'I', 0, 'A', 0, 'U', 0, 'S', 0, 'R', 0, 'X', 0);

% Create a structure array of chains
chn = struct( ...
    'ID', num2cell(obj_newID(n)), ...
    'flags', int32(0), ...
    'dur', int32(0), ...
    'phase', int32(0), ...
    'cycle', int32(0), ...
    'outstanding', int32(0), ...
    'stepnew', int32(0), ...
    'stepcompete', int32(0), ...
    'steprecord', int32(0), ...
    'copies', int32(0), ...
    'nodes', node_new(0), ...
    'dyn', dyn, ...
    'ascs', asc_new(0), ...
    'rec', zeros(7, 0));

% end of file %
