# Supplementary material for: Modelling the Emergence and Dynamics of Perceptual Organisation in Auditory Streaming
Source: PLoS Comput Biol. 2013 Mar 14;9(3):e1002925. doi: 10.1371/journal.pcbi.1002925 (PMC3597549; doi:10.1371/journal.pcbi.1002925)
Supplement: Protocol S1 — The source code of the Chains model. The model is implemented in C, with a Matlab interface. After compilation, it can be used to run model simulations with arbitrary repetitive pure tone sequences. A brief tutorial and example scripts are included. The source code is also available for download at http://sites.google.com/site/chainsmodel/. (ZIP) [file pcbi.1002925.s002.zip › CHAINS/Matlab/chn/chn_print.m]

function out = chn_print(chns, fn_dataprint)
% CHN_PRINT Print the details of a chain or chains to the console.
%    CHN_PRINT(CHNS) prints a description of the chains in CHNS to the
%    Matlab console. The print-out is organised in columns as follows:
%
%       ID    - ID of the chain
%       flags - the flags of the chain. Seven letters may appear in the
%               pattern IOXLPCW, meaning respectively 'input', 'open',
%               'closed', 'loop', 'predict', 'competing', 'window'. If 
%               the flag is not set, '-' appears instead. (See CHN_FLAGS.)
%       phase - phase of the chain
%       cycle - cycle of the chain
%       nodes - a list of nodes (see NODE_PRINT)
%
%    Chains with more than 30 nodes are printed in an abbreviated format.
%
%    OUT = CHN_PRINT(...) instead of printing to the console, writes the
%    output to a column cell array, OUT. Each row of the cell contains
%    a line of text corresponding to the chain. (There is no header text.)
%
%    CHN_PRINT(CHNS, FN_DATAPRINT) uses FN_DATAPRINT to print data.
%    FN_DATAPRINT should be a handle to a function with the signature
%    FN_DATAPRINT(DATA), which returns a string representation of the
%    DATA it is given. By default, FN_DATAPRINT is set to @NUM2STR.
%
%    Example:
%
%         chn = chn_new;
%         chn = chn_setflags(chn, {'open'});
%         chn = chn_addnode(chn, 'C');
%         chn = chn_advance(chn, 300);
%         chn_print(chn);
%
%    This version uses a user-defined data-printing function.
%
%         chn_print(chn, @(data) ['{' num2str(data) '}']);
%
% Author:   Robert Mill <rob.mill.uk@gmail.com>
% Date:     September 2012
% Part of:  CHAINS/chains
% See also: NODE_PRINT, NUM2STR.

% ~~~~~~~~~~~~~~~~~~~~~~~~~
% CHAINS
% Copyright (C) 2012 University of Plymouth
% 
% This program is free software: you can redistribute it and/or modify
% it under the terms of the GNU General Public License as published by
% the Free Software Foundation, either version 3 of the License, or
% (at your option) any later version.
% 
% This program is distributed in the hope that it will be useful,
% but WITHOUT ANY WARRANTY; without even the implied warranty of
% MERCHANTABILITY or FITNESS FOR A PARTICULAR PURPOSE.  See the
% GNU General Public License for more details.
% 
% You should have received a copy of the GNU General Public License
% along with this program.  If not, see <http://www.gnu.org/licenses/>.
% ~~~~~~~~~~~~~~~~~~~~~~~~~


% Use defaults?
if nargin < 2 || isempty(fn_dataprint), fn_dataprint = @num2str; end

% Reserve space for output lines
out = cell(length(chns), 1);

% For each chain i:
for i = 1:length(chns)

    % Set text to object ID
    out(i) = obj_printID(chns(i));

    % Add text referring to flags
    flagstr        = 'IOXLPCW';
    mask           = chn_flags(chns(i));
    flagstr(~mask) = '-';
    out{i}         = [out{i} '  |  ' flagstr];

    % Add phase and cycle information
    out{i} = [out{i} sprintf('  |  % 7d  |  % 5d  |  ', ...
        chns(i).phase, ...
        chns(i).cycle)];

    % Is this an empty chain?
    if isempty(chns(i).nodes)

        % Print a empty chain note
        out{i} = [out{i} '<no nodes>'];

    elseif length(chns(i)) > 30

        % Print a summary message for long chains
        out{i} = [out{i} sprintf( '<%d nodes, duration = %d>', ...
            length(chns(i).nodes), ...
            chns(i).dur)];

    else

        % Print the nodes list
        out{i} = [out{i} node_print(chns(i).nodes, fn_dataprint)];

    end


end

% No output requested?
if nargout == 0

    % Display header for chain print-out
    disp('ID        |  Flags    |  Phase    |  Cycle  |  Nodes');

    % For each chain i:
    for i = 1:length(chns)

        % Display line containing textual representation
        disp(out{i});

    end

    % Clear output
    clear out

end

% end of file %
