# Supplementary material for: Modelling the Emergence and Dynamics of Perceptual Organisation in Auditory Streaming
Source: PLoS Comput Biol. 2013 Mar 14;9(3):e1002925. doi: 10.1371/journal.pcbi.1002925 (PMC3597549; doi:10.1371/journal.pcbi.1002925)
Supplement: Protocol S1 — The source code of the Chains model. The model is implemented in C, with a Matlab interface. After compilation, it can be used to run model simulations with arbitrary repetitive pure tone sequences. A brief tutorial and example scripts are included. The source code is also available for download at http://sites.google.com/site/chainsmodel/. (ZIP) [file pcbi.1002925.s002.zip › CHAINS/Matlab/chn/chn_remasc.m]

function chns = chn_remasc(chns, IDs)
% CHN_REMASC Remove associations from a chain or chains.
%    CHN_REMASC(CHNS, IDS) removes any associations from CHNS to other
%    chains with unique IDs listed in IDS. (If an ID is not found then
%    there is no effect.)
%
%    Example:
%
%    The following code adds an association to the first chain, referring
%    to the second chain.
%
%       chns    = chn_new(2);
%       chns(1) = chn_addasc(chns(1), chns(2));
%       chn_findasc(chns(1), chns(2).ID)
%
%    The following code removes the association, so it is no longer found.
%
%       chns(1) = chn_remasc(chns(1), chns(2).ID);
%       chn_findasc(chns(1), chns(2).ID)
%
% Author:   Robert Mill <rob.mill.uk@gmail.com>
% Date:     September 2012
% Part of:  CHAINS/chains
% See also: CHN_ADDASC, CHN_FINDASC.

% ~~~~~~~~~~~~~~~~~~~~~~~~~
% CHAINS
% Copyright (C) 2012 University of Plymouth
% 
% This program is free software: you can redistribute it and/or modify
% it under the terms of the GNU General Public License as published by
% the Free Software Foundation, either version 3 of the License, or
% (at your option) any later version.
% 
% This program is distributed in the hope that it will be useful,
% but WITHOUT ANY WARRANTY; without even the implied warranty of
% MERCHANTABILITY or FITNESS FOR A PARTICULAR PURPOSE.  See the
% GNU General Public License for more details.
% 
% You should have received a copy of the GNU General Public License
% along with this program.  If not, see <http://www.gnu.org/licenses/>.
% ~~~~~~~~~~~~~~~~~~~~~~~~~


% For each chain i:
for i = 1:length(chns)

    % Get the associate IDs
    ascIDs = [chns(i).ascs.ascID];

    % Remove any associates with the specified IDs
    chns(i).ascs(ismember(ascIDs, IDs)) = [];

end

% end of file %
