# Supplementary material for: Modelling the Emergence and Dynamics of Perceptual Organisation in Auditory Streaming
Source: PLoS Comput Biol. 2013 Mar 14;9(3):e1002925. doi: 10.1371/journal.pcbi.1002925 (PMC3597549; doi:10.1371/journal.pcbi.1002925)
Supplement: Protocol S1 — The source code of the Chains model. The model is implemented in C, with a Matlab interface. After compilation, it can be used to run model simulations with arbitrary repetitive pure tone sequences. A brief tutorial and example scripts are included. The source code is also available for download at http://sites.google.com/site/chainsmodel/. (ZIP) [file pcbi.1002925.s002.zip › CHAINS/Matlab/chn/chn_run.m]

function chns = chn_run(varargin)
% CHN_RUN Run the C-based CHAINS algorithm.
%    CHN_RUN(CHNS, OPT) takes the chains in the structure array CHNS and
%    the options in OPT and runs the chains algorithm.
%
%    OUT = CHN_RUN(...) returns in OUT the list of the chains as they
%    stand when the CHAINS algorithm finishes running. It is possible to
%    return the output to the same variable as the input, i.e.,
%
%       chns = chn_run(chns, opt);
%
%    Example:
%
%       chn = chn_new;
%       chn = chn_setflags(chn, 'open');
%       chn = chn_addnode(chn, 0);
%       chn = chn_advance(chn, 100);
%       chn = chn_clearflags(chn, 'open');
%       chn = chn_setflags(chn, {'input', 'loop'});
%       chn = chn_setphase(chn, 0);
%
%       opt = def_runopt;
%       out = chn_run(chn, opt);
%
%    This example creates a looping input chain with a single tone
%    (at "zero semitones" on an arbitrary scale) and runs the CHAINS
%    algorithm for 240 seconds.
%
%    The C code is provided in the CHAINS\C directory. Before this function
%    can be called the C code needs to be compiled (once). To compile the
%    code type:
%
%       compile_C;
%       compile_Mex;
%
% Author:   Robert Mill <rob.mill.uk@gmail.com>
% Date:     December 2012
% Part of:  CHAINS/chains
% See also: CHN_NEW, CHN_SETFLAGS, C code.

% ~~~~~~~~~~~~~~~~~~~~~~~~~
% CHAINS
% Copyright (C) 2012 University of Plymouth
% 
% This program is free software: you can redistribute it and/or modify
% it under the terms of the GNU General Public License as published by
% the Free Software Foundation, either version 3 of the License, or
% (at your option) any later version.
% 
% This program is distributed in the hope that it will be useful,
% but WITHOUT ANY WARRANTY; without even the implied warranty of
% MERCHANTABILITY or FITNESS FOR A PARTICULAR PURPOSE.  See the
% GNU General Public License for more details.
% 
% You should have received a copy of the GNU General Public License
% along with this program.  If not, see <http://www.gnu.org/licenses/>.
% ~~~~~~~~~~~~~~~~~~~~~~~~~


% Run the CHAINS algorithm in C
chns = mex_chn_run(varargin{:});

% end of file %
