# Supplementary material for: Modelling the Emergence and Dynamics of Perceptual Organisation in Auditory Streaming
Source: PLoS Comput Biol. 2013 Mar 14;9(3):e1002925. doi: 10.1371/journal.pcbi.1002925 (PMC3597549; doi:10.1371/journal.pcbi.1002925)
Supplement: Protocol S1 — The source code of the Chains model. The model is implemented in C, with a Matlab interface. After compilation, it can be used to run model simulations with arbitrary repetitive pure tone sequences. A brief tutorial and example scripts are included. The source code is also available for download at http://sites.google.com/site/chainsmodel/. (ZIP) [file pcbi.1002925.s002.zip › CHAINS/Matlab/chn/chn_setflags.m]

function chns = chn_setflags(chns, flags)
% CHN_SETFLAGS Set some flags in a chain or chains.
%    CHN_SETFLAGS(CHNS, FLAGS) sets the flags set in the chains CHNS,
%    leaving the other flags unaffected. To set a single flag, type its
%    name in a string. To clear several flags, list their tags in
%    a cell array of strings in FLAGS.
%
%    Example:
%
%       chn = chn_new;
%       chn = chn_setflags(chn, 'open');
%       chn = chn_addnode(chn, 'A');
%       chn = chn_advance(chn, 100);
%
%    This example creates a new chain, adds a node 'A' and advances the
%    chain 100 steps.
%
%    For more information about flags, see CHN_FLAGS.
%
% Author:   Robert Mill <rob.mill.uk@gmail.com>
% Date:     September 2012
% Part of:  CHAINS/chains
% See also: CHN_FLAGS, CHN_CLEARFLAGS.

% ~~~~~~~~~~~~~~~~~~~~~~~~~
% CHAINS
% Copyright (C) 2012 University of Plymouth
% 
% This program is free software: you can redistribute it and/or modify
% it under the terms of the GNU General Public License as published by
% the Free Software Foundation, either version 3 of the License, or
% (at your option) any later version.
% 
% This program is distributed in the hope that it will be useful,
% but WITHOUT ANY WARRANTY; without even the implied warranty of
% MERCHANTABILITY or FITNESS FOR A PARTICULAR PURPOSE.  See the
% GNU General Public License for more details.
% 
% You should have received a copy of the GNU General Public License
% along with this program.  If not, see <http://www.gnu.org/licenses/>.
% ~~~~~~~~~~~~~~~~~~~~~~~~~


% Flag text labels
lbl = {'input', 'open', 'closed', 'loop', 'predict', 'compete', 'window'};

% Find which flags are present
[mask, ix] = ismember(flags, lbl);

% Get bit target bits to set and current chain flag bit patterns
tgtbits  = uint32(sum(2.^(ix - 1)));
flagbits = uint32([chns.flags]');

% Turn on bits in flags which are due to be cleared
flagbits     = num2cell(int32(bitor(flagbits, tgtbits)));
[chns.flags] = deal(flagbits{:});

% end of file %
