# Supplementary material for: Modelling the Emergence and Dynamics of Perceptual Organisation in Auditory Streaming
Source: PLoS Comput Biol. 2013 Mar 14;9(3):e1002925. doi: 10.1371/journal.pcbi.1002925 (PMC3597549; doi:10.1371/journal.pcbi.1002925)
Supplement: Protocol S1 — The source code of the Chains model. The model is implemented in C, with a Matlab interface. After compilation, it can be used to run model simulations with arbitrary repetitive pure tone sequences. A brief tutorial and example scripts are included. The source code is also available for download at http://sites.google.com/site/chainsmodel/. (ZIP) [file pcbi.1002925.s002.zip › CHAINS/Matlab/chn/chn_setphase.m]

function chns = chn_setphase(chns, phase)
% CHN_SETPHASE Set the phase of chain(s) explicitly.
%    CHN_SETPHASE(CHNS, PHASE) sets the phase of the chains CHNS to the
%    value given in PHASE.
%
%    Example:
%    
%       % Build a chain
%       chn = chn_new;
%       chn = chn_setflags(chn, 'open');
%       chn = chn_addnode(chn, 'A');
%       chn = chn_advance(chn, 100);
%
%       % Reset it to the start
%       chn = chn_clearflags(chn, 'open');
%       chn = chn_setphase(chn, 0);
%
%       % Reset the chain to 50 ms phase
%       chn_print(chn, 50);
%
%    This example creates a chain with node A, followed by 100 time
%    steps. The chain is then reset to 50 ms phase.
%
% Author:   Robert Mill <rob.mill.uk@gmail.com>
% Date:     December 2012
% Part of:  CHAINS/chains
% See also: CHN_ADVANCE.

% ~~~~~~~~~~~~~~~~~~~~~~~~~
% CHAINS
% Copyright (C) 2012 University of Plymouth
% 
% This program is free software: you can redistribute it and/or modify
% it under the terms of the GNU General Public License as published by
% the Free Software Foundation, either version 3 of the License, or
% (at your option) any later version.
% 
% This program is distributed in the hope that it will be useful,
% but WITHOUT ANY WARRANTY; without even the implied warranty of
% MERCHANTABILITY or FITNESS FOR A PARTICULAR PURPOSE.  See the
% GNU General Public License for more details.
% 
% You should have received a copy of the GNU General Public License
% along with this program.  If not, see <http://www.gnu.org/licenses/>.
% ~~~~~~~~~~~~~~~~~~~~~~~~~


% Set the phase of all chains to PHASE
[chns.phase] = deal(int32(phase));

% end of file %
