# Supplementary material for: Modelling the Emergence and Dynamics of Perceptual Organisation in Auditory Streaming
Source: PLoS Comput Biol. 2013 Mar 14;9(3):e1002925. doi: 10.1371/journal.pcbi.1002925 (PMC3597549; doi:10.1371/journal.pcbi.1002925)
Supplement: Protocol S1 — The source code of the Chains model. The model is implemented in C, with a Matlab interface. After compilation, it can be used to run model simulations with arbitrary repetitive pure tone sequences. A brief tutorial and example scripts are included. The source code is also available for download at http://sites.google.com/site/chainsmodel/. (ZIP) [file pcbi.1002925.s002.zip › CHAINS/Matlab/chn/chn_steps.m]

function steps = chn_steps(chns, mode)
% CHN_STEPS Compute how many steps until the next event.
%    CHN_STEPS(CHNS) or returns the number of steps until an event occurs
%    in each of the chains in CHNS. If no more events occur in the chain,
%    0 is returned. If the chain has the 'loop' flag set, then the next
%    event may be on the next cycle of the chain. If an event occurs now
%    then the result is zero. (To distinguish between chains which have
%    no more events and those which have an event, use CHN_STEPS in
%    conjunction with CHN_ISNOW.)
%
%    If CHNS is an array of chains, then STEPS is a column vector of
%    integers representing the time steps for all the respective chains.
%
%    CHN_STEPS(CHNS, 'inclusive') is equivalent to CHN_STEPS(CHNS);
%
%    CHN_STEPS(CHNS, 'exclusive') returns how many time steps remain until
%    the next event, excluding any events which occur at current time step.
%    (For loop chains, this procedure may still match the current node,
%    but on the next cycle.)
%
%    Example:
%
%       chn = chn_new;
%       chn = chn_setflags(chn, 'open');
%       chn = chn_addnode(chn, 'A');
%       chn = chn_advance(chn, 100);
%       chn = chn_addnode(chn, 'B');
%       chn = chn_advance(chn, 50);
%
%       chn = chn_clearflags(chn, 'open');
%       chn = chn_setflags(chn, 'loop');
%       chn = chn_setphase(chn, 0);
%
%    The above code creates a loop chain containing A, followed by 100 ms,
%    followed by B, followed by 50 ms, then back to A again. Then,
%    following the logical outlined above:
%
%       chn_steps(chn, 'inclusive') returns 0
%       chn_steps(chn, 'exclusive') returns 100
%       chn_steps(chn_advance(chn, 50)) returns 50
%       chn_steps(chn_advance(chn, 110)) returns 40.
%
% Author:   Robert Mill <rob.mill.uk@gmail.com>
% Date:     September 2012
% Part of:  CHAINS/chains
% See also: CHN_ISNOW, CHN_ADVANCE, CHN_FLAGS.

% ~~~~~~~~~~~~~~~~~~~~~~~~~
% CHAINS
% Copyright (C) 2012 University of Plymouth
% 
% This program is free software: you can redistribute it and/or modify
% it under the terms of the GNU General Public License as published by
% the Free Software Foundation, either version 3 of the License, or
% (at your option) any later version.
% 
% This program is distributed in the hope that it will be useful,
% but WITHOUT ANY WARRANTY; without even the implied warranty of
% MERCHANTABILITY or FITNESS FOR A PARTICULAR PURPOSE.  See the
% GNU General Public License for more details.
% 
% You should have received a copy of the GNU General Public License
% along with this program.  If not, see <http://www.gnu.org/licenses/>.
% ~~~~~~~~~~~~~~~~~~~~~~~~~


% Use defaults?
if nargin < 2 || isempty(mode), mode = 'inclusive'; end

% Reserve space for output
steps = zeros(size(chns), 'int32');

% Set comparator:
switch mode

    case 'inclusive'

        % Match inclusive
        cmp = @(x) x >= 0;

    case 'exclusive'

        % Match exclusive
        cmp = @(x) x > 0;

end

% For each chain i:
for i = 1:length(chns)

    % Compute how long until next node
    waits = [chns(i).nodes.cumwait]' - chns(i).phase;
    step  = min(waits(cmp(waits)));

    % Is a loop chain and wraparound necessary?
    if isempty(step) && chn_flags(chns(i), 'loop')

        % Compute how many steps until first event
        step = chns(i).dur - chns(i).phase;

    end

    % Return steps
    steps(i) = max([0 step]);

end

% end of file %
