# Supplementary material for: Modelling the Emergence and Dynamics of Perceptual Organisation in Auditory Streaming
Source: PLoS Comput Biol. 2013 Mar 14;9(3):e1002925. doi: 10.1371/journal.pcbi.1002925 (PMC3597549; doi:10.1371/journal.pcbi.1002925)
Supplement: Protocol S1 — The source code of the Chains model. The model is implemented in C, with a Matlab interface. After compilation, it can be used to run model simulations with arbitrary repetitive pure tone sequences. A brief tutorial and example scripts are included. The source code is also available for download at http://sites.google.com/site/chainsmodel/. (ZIP) [file pcbi.1002925.s002.zip › CHAINS/Matlab/def/def_dynopt.m]

function dynopt = def_dynopt
% DEF_DYNOPT Default parameters for the dynamical system.
%    DEF_DYNOPT returns the default set of parameters for the dynamical
%    system. The fields are as follows:
%
%       .dt      - time step (seconds)
%       .tauM    - population time constant
%       .tauA    - adaptation time constant
%       .tauU    - (low-pass filtered) noise time constant
%       .tauS    - success rate integrator time constant
%       .tauC    - collision rate integrator time constant
%       .tauR    - input rate integrator time constant
%       .tauX    - copy rate integrator time constant
%       .alphaEE - impact of self-excitation
%       .alphaIE - impact of inhibition on excitation
%       .alphaEI - impact of excitation on inhibition
%       .alphaA  - impact of adaptation
%       .alphaU  - impact of noise
%       .alphaS  - impact of successes on a chain
%       .alphaC  - impact of collisions on a chain
%       .alphaX  - impact of being copied on a chain
%       .beta    - small term to prevent div-by-zero (0.1)
%
%    All types are double. To see the default values of these fields,
%    type 'def_dynopt'.
%
% Author:   Robert Mill <rob.mill.uk@gmail.com>
% Date:     September 2012
% Part of:  CHAINS/defaults
% See also: DEF_RUNOPT.

% ~~~~~~~~~~~~~~~~~~~~~~~~~
% CHAINS
% Copyright (C) 2012 University of Plymouth
% 
% This program is free software: you can redistribute it and/or modify
% it under the terms of the GNU General Public License as published by
% the Free Software Foundation, either version 3 of the License, or
% (at your option) any later version.
% 
% This program is distributed in the hope that it will be useful,
% but WITHOUT ANY WARRANTY; without even the implied warranty of
% MERCHANTABILITY or FITNESS FOR A PARTICULAR PURPOSE.  See the
% GNU General Public License for more details.
% 
% You should have received a copy of the GNU General Public License
% along with this program.  If not, see <http://www.gnu.org/licenses/>.
% ~~~~~~~~~~~~~~~~~~~~~~~~~


% Dynamics options
dynopt = struct( ...
    'dt', 1e-3, ...
    'tauM', 0.050, ...
    'tauA', 5.000, ...
    'tauU', 0.500, ...
    'tauS', 1.000, ...
    'tauC', 1.000, ...
    'tauR', 5.000, ...
    'tauX', 5.000, ...
    'alphaEE', 3.2, ...
    'alphaIE', 8.1, ...
    'alphaEI', 1.0, ...
    'alphaA', 0.1, ...
    'alphaU', 3.4, ...
    'alphaS', 3.8, ...
    'alphaC', 3.0, ...
    'alphaX', 7.0, ...
    'beta', 0.1 );

% end of file %
