# Supplementary material for: Modelling the Emergence and Dynamics of Perceptual Organisation in Auditory Streaming
Source: PLoS Comput Biol. 2013 Mar 14;9(3):e1002925. doi: 10.1371/journal.pcbi.1002925 (PMC3597549; doi:10.1371/journal.pcbi.1002925)
Supplement: Protocol S1 — The source code of the Chains model. The model is implemented in C, with a Matlab interface. After compilation, it can be used to run model simulations with arbitrary repetitive pure tone sequences. A brief tutorial and example scripts are included. The source code is also available for download at http://sites.google.com/site/chainsmodel/. (ZIP) [file pcbi.1002925.s002.zip › CHAINS/Matlab/def/def_runopt.m]

function runopt = def_runopt
% DEF_RUNOPT Default parameters for the CHAINS run.
%    DEF_RUNOPT returns the default set of parameters for the CHAINS
%    system to run with. The fields are as follows:
%
%       .dynopt - options for evaluating dynamics (set to DEF_DYNOPT)
%       .params - user parameters to pass to CHAINS (see below)
%       .matlab - Matlab routines to the C code to invoke (see below)
%
%       .maxnodes - number of nodes to allocate
%       .maxchns  - number of chains to allocate
%       .maxascs  - number of associate records to allocate
%       .maxblks  - number of memory blocks to allocate
%       .maxmsgs  - number of messages to allocate
%
%       .seed      - random seed
%       .stepstart - time step to start run at (inclusive)
%       .stepend   - time step to stop run at (exclusive)
%       .echomode  - messages to print during run
%            0  = no messages
%           +1  = echo time step
%           +2  = echo chains at each event (immediately after updates)
%           +4  = echo messages at each evnet
%           +8  = echo state just before exiting CHAINS
%            15 = all of the above
%       .sigT      - width of matching region in time (time steps)
%       .sigF      - width of matching region in feature distance
%       .Pcom      - probability of competing on closure
%
%    To see the types and initial values of these fields, type
%    'def_runopt'. To get a type, use, for example,
%
%       opt = def_runopt;
%       disp(class(opt.echomode))
%
%    PARAMETERS: Any number of parameter-value pairs may be added to the
%    .params structure. The only constraint is that the type of each value
%    must be a 'double'. The default parameters are:
%
%       .a - effect of rate-of-change on P(include)
%       .b - effect of number of times already predicted on P(include)
%       .c - effect of rate-of-change on P(skip)
%       .d - effect of difference in number of times predicted on
%            P(skip)
%       .maxlen - maximum length a chain is allowed to grow to (in nodes)
%
%    MATLAB: Allows a user to specify Matlab types and routines.
%
%       .type - datatype that CHAINS should manipulate
%           "char"   - characters
%           "int32"  - 32-bit integers
%           "int64"  - 64-bit integers
%           "double" - double-precision (the default)
%           "user"   - any Matlab type
%       .fn_dataprint - specify a Matlab function for printing (or empty
%                       string to use the default for stated type)
%       .fn_datadist  - specify a Matlab function for computing the
%                       distance between two data (or empty
%                       string to use the default for stated type)
%
%    To override the routine which prints, specify the name of a Matlab
%    function in fn_dataprint. This function should be of the form:
%
%       fn_myfun(data).
%
%    (Note: "fn_myfn" can be any function name.)
%
%    To override the routine which computes the distance between data,
%    specify the name of a Matlab function in fn_datadist. This function
%    should be of the form:
%
%       y = fn_myfun(data1, data2).
%
%    and return a double-valued answer.
%
%    (Note: "fn_myfn" can be any function name.)
%
% Author:   Robert Mill <rob.mill.uk@gmail.com>
% Date:     September 2012
% Part of:  CHAINS/defaults
% See also: DEF_DYNOPT.

% ~~~~~~~~~~~~~~~~~~~~~~~~~
% CHAINS
% Copyright (C) 2012 University of Plymouth
% 
% This program is free software: you can redistribute it and/or modify
% it under the terms of the GNU General Public License as published by
% the Free Software Foundation, either version 3 of the License, or
% (at your option) any later version.
% 
% This program is distributed in the hope that it will be useful,
% but WITHOUT ANY WARRANTY; without even the implied warranty of
% MERCHANTABILITY or FITNESS FOR A PARTICULAR PURPOSE.  See the
% GNU General Public License for more details.
% 
% You should have received a copy of the GNU General Public License
% along with this program.  If not, see <http://www.gnu.org/licenses/>.
% ~~~~~~~~~~~~~~~~~~~~~~~~~


% Set dynamics options to defaults
dynopt = def_dynopt;

% Set parameters to defaults
params = struct( ...
    'a', 0.00015, ...
    'b', 1, ...
    'c', 0.0055, ...
    'd', 8, ...
    'maxlen', 5);

% Set Matlab routines to defaults (disabled)
matlab = struct( ...
    'type', 'double', ...
    'fn_dataprint', '', ...
    'fn_datadist', '');

% Set run options to defaults
runopt = struct( ...
    'maxnodes', int32(5000), ...
    'maxchns', int32(100), ...
    'maxascs', int32(100), ...
    'maxblks', int32(100000), ...
    'maxmsgs', int32(100), ...
    'seed', int32(0), ...
    'stepstart', int32(0), ...
    'stepend', int32(240000), ...
    'echomode', int32(8), ...
    'sigT', 30, ...
    'sigF', 1, ...
    'PCom', 0.2, ...
    'dynopt', dynopt, ...
    'params', params, ...
    'matlab', matlab);

% end of file %
