# Supplementary material for: Modelling the Emergence and Dynamics of Perceptual Organisation in Auditory Streaming
Source: PLoS Comput Biol. 2013 Mar 14;9(3):e1002925. doi: 10.1371/journal.pcbi.1002925 (PMC3597549; doi:10.1371/journal.pcbi.1002925)
Supplement: Protocol S1 — The source code of the Chains model. The model is implemented in C, with a Matlab interface. After compilation, it can be used to run model simulations with arbitrary repetitive pure tone sequences. A brief tutorial and example scripts are included. The source code is also available for download at http://sites.google.com/site/chainsmodel/. (ZIP) [file pcbi.1002925.s002.zip › CHAINS/Matlab/egs/eg_aba.m]

function E = eg_aba(DF, SOA, seed, runtime, scale)
% EG_ABA Example getting CHAINS response to ABA sequence.
%    EG_ABA(DF, SOA) computes the chains that form in response to an ABA
%    sequence in which the A and B tones are separated by DF semitones
%    and tones are presented at an interval of SOA time steps
%    (milliseconds). The routine plots a window containing the excitations
%    of the chains that form over a 240-second period.
%
%    EG_ABA(DF, SOA, SEED) runs the routine starting with the random seed
%    in SEED. If SEED is omitted or set to [], then a random starting
%    condition is used.
%
%    EG_ABA(DF, SOA, SEED, RUNTIME) runs the algorithm for the number of
%    time steps specified in RUNTIME. The default value is 240000.
%
%    EG_ABA(DF, SOA, SEED, RUNTIME, SCALE) plots the figure to the scale
%    set in SCALE (default 2).
%
%    E = EG_ABA(...) returns the excitations of the chains that form in E.
%    As three chains form (ABA, A and B) the result has three rows. The
%    columns of E correspond to time steps over the 240 seconds. Wherever
%    a chain has not formed, there is a NaN entry.
%
%    Example:
%
%       E = eg_aba(10, 150, 2, [], 2.5);
%
%    This routine runs a 240-second ABA sequence with DF=10 ST and
%    SOA = 150 ms. The initial random seed is 2 and the figure is scaled
%    at 2.5. The excitation patterns shown in the figure are returned
%    in E.
%
% Author:   Robert Mill <rob.mill.uk@gmail.com>
% Date:     September 2012
% Part of:  CHAINS/examples
% See also: EG_FREQS.

% ~~~~~~~~~~~~~~~~~~~~~~~~~
% CHAINS
% Copyright (C) 2012 University of Plymouth
% 
% This program is free software: you can redistribute it and/or modify
% it under the terms of the GNU General Public License as published by
% the Free Software Foundation, either version 3 of the License, or
% (at your option) any later version.
% 
% This program is distributed in the hope that it will be useful,
% but WITHOUT ANY WARRANTY; without even the implied warranty of
% MERCHANTABILITY or FITNESS FOR A PARTICULAR PURPOSE.  See the
% GNU General Public License for more details.
% 
% You should have received a copy of the GNU General Public License
% along with this program.  If not, see <http://www.gnu.org/licenses/>.
% ~~~~~~~~~~~~~~~~~~~~~~~~~


% Use defaults?
if nargin < 1 || isempty(DF), DF = 10; end
if nargin < 2 || isempty(SOA), SOA = 150; end
if nargin < 3 || isempty(seed), seed = rand * intmax; end
if nargin < 4 || isempty(runtime), runtime = 240000; end
if nargin < 5 || isempty(scale), scale = 2; end

% Tone frequencies
freqA = 0;
freqB = DF;

% Reset IDs
obj_resetID;

% Create a new chain, set to add events
in = chn_new;
in = chn_setflags(in, 'open');

% Add tone A and advance one SOA
in = chn_addnode(in, freqA);
in = chn_advance(in, SOA);

% Add tone B and advance one SOA
in = chn_addnode(in, freqB);
in = chn_advance(in, SOA);

% Add tone A and advance two SOAs
in = chn_addnode(in, freqA);
in = chn_advance(in, 2 * SOA);

% Set chain to looping input
in = chn_clearflags(in, 'open');
in = chn_setflags(in, {'input', 'loop'});
in = chn_setphase(in, 0);

% Set run options
runopt          = def_runopt;
runopt.echomode = int32(0);
runopt.seed     = int32(seed);
runopt.stepend  = int32(runtime);

% Run model and extract chains in the competition
chns = mex_chn_run(in, runopt);
chns = chns(chn_flags(chns, 'compete'));

% Identify which chains contain A or B
hasA = cellfun(@(node) any([node.data] == freqA), {chns.nodes});
hasB = cellfun(@(node) any([node.data] == freqB), {chns.nodes});

% Get chains ABA, A and B chains
chnABA = chns( hasA &  hasB);
chnA   = chns( hasA & ~hasB);
chnB   = chns(~hasA &  hasB);

% Create figure
figure('Units', 'inches', 'Position', [1 1 scale*[5 1]]);
hold on;

% Empty legend entries initially
leghs  = [];
legent = {};

% Reserve space for output excitations
E = NaN(3, runopt.stepend - runopt.stepstart);

% Plot ABA?
if ~isempty(chnABA)

    % Plot ABA excitation series (blue)
    tsABA = double(chnABA.steprecord) + (1:size(chnABA.rec, 2)) - 1;
    hABA  = plot(tsABA/1000, chnABA.rec(1,:), '-', ...
        'Color', [0.0 0.0 0.9], ...
        'LineWidth', scale);

    % Store excitations
    E(1,tsABA) = chnABA.rec(1,:);

    % Add legend entries
    leghs  = [leghs; hABA];
    legent = [legent; 'ABA'];

end

% Plot A?
if ~isempty(chnA)

    % Plot A excitation series (green)
    tsA = double(chnA.steprecord) + (1:size(chnA.rec, 2)) - 1;
    hA  = plot(tsA/1000, chnA.rec(1,:), '-', ...
        'Color', [0.0 0.5 0.0], ...
        'LineWidth', scale);

    % Store excitations
    E(2,tsA) = chnA.rec(1,:);

    % Add legend entries
    leghs  = [leghs; hA];
    legent = [legent; 'A'];

end

% Plot B?
if ~isempty(chnB)

    % Plot B excitation series (red)
    tsB = double(chnB.steprecord) + (1:size(chnB.rec, 2)) - 1;
    hB  = plot(tsB/1000, chnB.rec(1,:), '-', ...
        'Color', [0.9 0.0 0.0], ...
        'LineWidth', scale);

    % Store excitations
    E(3,tsB) = chnB.rec(1,:);

    % Add legend entries
    leghs  = [leghs; hB];
    legent = [legent; 'B'];

end

% Set axes properties
axis tight; box off;
set(gca, ...
    'YLim', [0 1], 'YTick', [0 1], ...
    'LineWidth', scale, 'FontSize', 8*scale);

% Add labels
xlabel 'Time (s)'
ylabel 'Excitation'

% Add legend
hleg = legend(leghs, legent, 'Location', 'NorthEastOutside');
set(hleg, 'LineWidth', scale);

% No output?
if nargout == 0, clear E; end

% end of file %
