# Supplementary material for: Modelling the Emergence and Dynamics of Perceptual Organisation in Auditory Streaming
Source: PLoS Comput Biol. 2013 Mar 14;9(3):e1002925. doi: 10.1371/journal.pcbi.1002925 (PMC3597549; doi:10.1371/journal.pcbi.1002925)
Supplement: Protocol S1 — The source code of the Chains model. The model is implemented in C, with a Matlab interface. After compilation, it can be used to run model simulations with arbitrary repetitive pure tone sequences. A brief tutorial and example scripts are included. The source code is also available for download at http://sites.google.com/site/chainsmodel/. (ZIP) [file pcbi.1002925.s002.zip › CHAINS/Matlab/egs/eg_dyns.m]

%% 1. Set the stimulus parameters.

SOA = int32(100); % milliseconds
DF  = 8;          % semitones


%% 2. Create the input ABA chain.

% Create an empty chain and set make it open to add nodes
ABAchn = chn_new;
ABAchn = chn_setflags(ABAchn, 'open');

% Add a node containing data 0 semitones and advance 100 ms
ABAchn = chn_addnode(ABAchn, 0);
ABAchn = chn_advance(ABAchn, SOA);

% Add a node containing data 4 semitones and advance 100 ms
ABAchn = chn_addnode(ABAchn, DF);
ABAchn = chn_advance(ABAchn, SOA);

% Add a node containing data 0 semitones and advance 200 ms
ABAchn = chn_addnode(ABAchn, 0);
ABAchn = chn_advance(ABAchn, 2*SOA);

% Make chain looping/input
ABAchn = chn_clearflags(ABAchn, 'open');
ABAchn = chn_setflags(ABAchn, {'loop', 'input'});

% Reset chain phase to zero
ABAchn = chn_setphase(ABAchn, 0);


%% 3. Set the options of the CHAINS algorithm and run it for 240 sec.

% Set options
runopt           = def_runopt;
runopt.stepstart = int32(0);
runopt.stepend   = int32(240*1000);

% Run CHAINS
outchns = chn_run(ABAchn, runopt);


%% 4. Find and plot all competing chains

% Get chains that are competing
compixs  = find(chn_flags(outchns, 'compete'));
compchns = outchns(compixs);

% Plot competing chains
disp('These are the competing chains:');
chn_print(compchns);


%% 5. Plot the dynamics state variables for individual chains.

% Set the colours to plot each chain in
colours = [1 0 0; 0 0.5 0; 0 0 1];

% Name the state variables
statenames = {'Excitation (E)', 'Inhibition (I)', 'Adaptation (A)', ...
    'Noise (U)', 'Success (S)', 'Normalisation (R)', 'Rediscovery (X)'};

% For each state variable n:
for n = 1:7

    % Create a figure
    figure;

    % For each competing chain m:
    for m = 1:length(compchns)

        % Get the chain, the time steps, and state variable
        chn   = compchns(m);
        tsec  = (double(chn.steprecord) + (0:size(chn.rec, 2) - 1))/1000;
        state = chn.rec(n,:);

        % Plot a line
        line(tsec, state, 'Color', colours(m,:), 'LineWidth', 1.5);

        % Set axis properties
        set(gca, ...
            'XLim', [0 runopt.stepend]/1000, ...
            'LineWidth', 1.5);

        % Add labels/title
        xlabel('Time (s)');
        ylabel(statenames{n});
        title(statenames{n});

    end

    % Add a legend
    IDstrs = arrayfun(@num2str, [compchns.ID], 'UniformOutput', false);
    hl = legend(IDstrs, 'Location', 'NorthEastOutside');
    set(hl, 'Box', 'off');

end


%% 6. Plot the collisions state variables between each competitor.

% Set the colours to plot each chain in
colours = [1 0 0; 0 0.5 0; 0 0 1];

% For each chain n:
for n = 1:length(compchns)

    % Get the associates of chain n
    ascs = compchns(n).ascs;

    % Does this chain have associates?
    if ~isempty(ascs)

        % Create a figure
        figure;

        % For each associate n:
        for m = 1:length(ascs)

            % Get the chain, the time steps, and state variable
            asc   = ascs(m);
            tsec  = (double(asc.steprecord) + (0:size(asc.rec, 2) - 1));
            tsec  = tsec/1000;
            state = asc.rec;

            % Plot a line
            line(tsec, state, 'Color', colours(m,:), 'LineWidth', 1.5);

        end

        % Set axis properties
        set(gca, ...
            'XLim', [0 runopt.stepend]/1000, ...
            'LineWidth', 1.5);

        % Add labels/title
        xlabel('Time (s)');
        ylabel('Collision');
        title(sprintf('Collision rate of ID %d with:', compchns(n).ID));

        % Add a legend
        IDstrs = arrayfun(@(x) ['ID ' num2str(x)], ...
            [ascs.ascID], ...
            'UniformOutput', false);
        hl = legend(IDstrs, 'Location', 'NorthEastOutside');
        set(hl, 'Box', 'off');

    end

end

% end of file %
