# Supplementary material for: Modelling the Emergence and Dynamics of Perceptual Organisation in Auditory Streaming
Source: PLoS Comput Biol. 2013 Mar 14;9(3):e1002925. doi: 10.1371/journal.pcbi.1002925 (PMC3597549; doi:10.1371/journal.pcbi.1002925)
Supplement: Protocol S1 — The source code of the Chains model. The model is implemented in C, with a Matlab interface. After compilation, it can be used to run model simulations with arbitrary repetitive pure tone sequences. A brief tutorial and example scripts are included. The source code is also available for download at http://sites.google.com/site/chainsmodel/. (ZIP) [file pcbi.1002925.s002.zip › CHAINS/Matlab/egs/eg_freqs.m]

function E = eg_freqs(freqs, SOAs, seed, runtime, scale)
% EG_FREQS CHAINS response to arbitrary pattern of (relative) frequencies.
%    EG_FREQS(FREQS, SOAS) computes the chains that form in response to a
%    a sequence of tones with relative frequencies specified in FREQS
%    (in semitones) and inter-onset intervals specified in SOAS in time
%    steps (milliseconds). The routine plots a window containing the
%    excitations of the chains that form over a 240-second period. A
%    description of each chain plotted is printed to the Matlab console.
%
%    NOTE: this routine only prints the chains that are present at the
%    end of the 240-second window.
%
%    EG_FREQS(FREQS, SOAS, SEED) runs the routine starting with the random
%    seed in SEED. If SEED is omitted or set to [], then a random starting
%    condition is used.
%
%    EG_ABA(DF, SOA, SEED, RUNTIME) runs the algorithm for the number of
%    time steps specified in RUNTIME. The default value is 240000.
%
%    EG_ABA(DF, SOA, SEED, RUNTIME, SCALE) plots the figure to the scale
%    set in SCALE (default 2).
%
%    E = EG_FREQS(...) returns the excitations of the chains that form in
%    E. The number of rows in the matrix E depends on the number of chains
%    that form (which varies). The columns of E correspond to time steps
%    over the 240 seconds. Wherever a chain has not yet formed, there is a
%    NaN entry.
%
%    Example:
%
%       E = eg_freqs([0 8], [100 100], 0)
%
%    This routine runs a 240-second alternating tone sequence with DF=8 ST
%    and SOA = 100 ms. The initial random seed is 0. The excitation
%    patterns shown in the figure are returned in E. The console also
%    contains output indicating which chains are being plotted.
%
% Author:   Robert Mill <rob.mill.uk@gmail.com>
% Date:     September 2012
% Part of:  CHAINS/examples
% See also: EG_ABA.

% ~~~~~~~~~~~~~~~~~~~~~~~~~
% CHAINS
% Copyright (C) 2012 University of Plymouth
% 
% This program is free software: you can redistribute it and/or modify
% it under the terms of the GNU General Public License as published by
% the Free Software Foundation, either version 3 of the License, or
% (at your option) any later version.
% 
% This program is distributed in the hope that it will be useful,
% but WITHOUT ANY WARRANTY; without even the implied warranty of
% MERCHANTABILITY or FITNESS FOR A PARTICULAR PURPOSE.  See the
% GNU General Public License for more details.
% 
% You should have received a copy of the GNU General Public License
% along with this program.  If not, see <http://www.gnu.org/licenses/>.
% ~~~~~~~~~~~~~~~~~~~~~~~~~


% Use defaults?
if nargin < 3 || isempty(seed), seed = rand * intmax; end
if nargin < 4 || isempty(runtime), runtime = 240000; end
if nargin < 5 || isempty(scale), scale = 2; end

% Replicate a feature
if isscalar(SOAs), SOAs = repmat(SOAs, size(freqs)); end
if isscalar(freqs), freqs = repmat(freqs, size(SOAs)); end

% Reset IDs
obj_resetID;

% Create a new chain, set to add events
in = chn_new;
in = chn_setflags(in, 'open');

% For each tone
for n = 1:length(freqs)

    % Add data and advance chain
    in = chn_addnode(in, freqs(n));
    in = chn_advance(in, SOAs(n));

end

% Set chain to looping input
in = chn_clearflags(in, 'open');
in = chn_setflags(in, {'input', 'loop'});
in = chn_setphase(in, 0);

% Set run options
runopt          = def_runopt;
runopt.echomode = int32(0);
runopt.seed     = int32(seed);
runopt.stepend  = int32(runtime);

% Run model and extract competing chains
chns = mex_chn_run(in, runopt);
chns = chns(chn_flags(chns, 'compete'));

% Print chains
chn_print(chns);

% Reserve space for output excitations
E = NaN(length(chns), runopt.stepend - runopt.stepstart);

% Set colours for lines
colours = ...
   [     0         0    1.0000;  % blue
         0    0.5000         0;  % green
    1.0000         0         0;  % red
         0    0.7500    0.7500;  % cyan
    0.7500         0    0.7500;  % magenta
    0.7500    0.7500         0;  % yellow
    0.2500    0.2500    0.2500]; % black/grey

% Create figure
figure('Units', 'inches', 'Position', [1 1 scale*[5 2]]);
hold on;

% For each chain n:
for n = 1:length(chns)

    % Plot A excitation series (green)
    ts = double(chns(n).steprecord) + (1:size(chns(n).rec, 2)) - 1;
    h  = plot(ts/1000, chns(n).rec(1,:));

    % Store excitations
    E(n,ts) = chns(n).rec(1,:);

    % Set line properties
    colour = colours(mod(n - 1, size(colours,1)) + 1,:);
    set(h, 'Color', colour, 'LineWidth', scale);

end

% Set axes properties
axis tight; box off;
set(gca, ...
    'YLim', [0 1], 'YTick', [0 1], ...
    'LineWidth', scale, 'FontSize', 8*scale);

% Add labels
xlabel 'Time (s)'
ylabel 'Excitation'

% Add legend
IDcell = arrayfun(@num2str, [chns.ID], 'UniformOutput', false);
hleg = legend(IDcell, 'Location', 'NorthEastOutside');
set(hleg, 'Box', 'off');

% No output?
if nargout == 0, clear E; end

% end of file %
