# Supplementary material for: Modelling the Emergence and Dynamics of Perceptual Organisation in Auditory Streaming
Source: PLoS Comput Biol. 2013 Mar 14;9(3):e1002925. doi: 10.1371/journal.pcbi.1002925 (PMC3597549; doi:10.1371/journal.pcbi.1002925)
Supplement: Protocol S1 — The source code of the Chains model. The model is implemented in C, with a Matlab interface. After compilation, it can be used to run model simulations with arbitrary repetitive pure tone sequences. A brief tutorial and example scripts are included. The source code is also available for download at http://sites.google.com/site/chainsmodel/. (ZIP) [file pcbi.1002925.s002.zip › CHAINS/Matlab/node/node_new.m]

function nodes = node_new(n)
% NODE_NEW Create a new node or nodes.
%    NODE_NEW returns a new node structure. The fields of the node
%    structure are as follows:
%
%       .ID          unique ID for this node
%       .data        data for this node
%       .wait        number of time steps to wait after this data
%       .cumwait     number of time steps up to this data from chain start
%       .predict     number of times this node has been predicted
%       .lastmatch   number of time steps since this node was last matched
%
%    To see the types and initial values of these fields, type 'node_new'.
%
%    The .predict field is used with input chains to count how many times
%    other predicting chains are predicting it at the moment of its
%    presentation.
%
%    The .lastmatch field counts how many time steps have elapsed since
%    the node was last matched (or initially incorporated into the
%    chain). This field is updated at the moment of the true input, NOT
%    at the moment of its prediction. The .lastmatch field is incremented
%    using NODE_ADVANCE (which in turn is called by CHN_ADVANCE for nodes
%    that form part of a chain).
%
%    NODE_NEW(N) creates N new nodes. The nodes are returned in a column
%    structure array and each is assigned a unique ID.
%
% Author:   Robert Mill <rob.mill.uk@gmail.com>
% Date:     September 2012
% Part of:  CHAINS/nodes
% See also: NODE_COPY, NODE_ADVANCE, NODE_PRINT.

% ~~~~~~~~~~~~~~~~~~~~~~~~~
% CHAINS
% Copyright (C) 2012 University of Plymouth
% 
% This program is free software: you can redistribute it and/or modify
% it under the terms of the GNU General Public License as published by
% the Free Software Foundation, either version 3 of the License, or
% (at your option) any later version.
% 
% This program is distributed in the hope that it will be useful,
% but WITHOUT ANY WARRANTY; without even the implied warranty of
% MERCHANTABILITY or FITNESS FOR A PARTICULAR PURPOSE.  See the
% GNU General Public License for more details.
% 
% You should have received a copy of the GNU General Public License
% along with this program.  If not, see <http://www.gnu.org/licenses/>.
% ~~~~~~~~~~~~~~~~~~~~~~~~~


% Use defaults?
if nargin < 1, n = 1; end

% Get new IDs for associates
IDs = num2cell(obj_newID(n));

% If there are no IDs, create an empty cell
if isempty(IDs), IDs = cell(0, 1); end

% Create nodes */
nodes = struct( ...
    'ID', IDs, ...
    'data', int32(0), ...
    'wait', int32(0), ...
    'cumwait', int32(0), ...
    'predict', int32(0), ...
    'lastmatch', int32(0));

% end of file %
