# Supplementary material for: Modelling the Emergence and Dynamics of Perceptual Organisation in Auditory Streaming
Source: PLoS Comput Biol. 2013 Mar 14;9(3):e1002925. doi: 10.1371/journal.pcbi.1002925 (PMC3597549; doi:10.1371/journal.pcbi.1002925)
Supplement: Protocol S1 — The source code of the Chains model. The model is implemented in C, with a Matlab interface. After compilation, it can be used to run model simulations with arbitrary repetitive pure tone sequences. A brief tutorial and example scripts are included. The source code is also available for download at http://sites.google.com/site/chainsmodel/. (ZIP) [file pcbi.1002925.s002.zip › CHAINS/Matlab/node/node_print.m]

function out = node_print(nodes, fn_dataprint)
% NODE_PRINT Print the details of a node or nodes to the console.
%    NODE_PRINT(NODES) prints a description of the nodes in NODES to the
%    Matlab console. The print-out is organised as follows for a list of
%    nodes with data <datan> and waiting times <waitn>:
%
%       [<data1>]--(<wait1>)-->[<data2>]--(<wait2>)-->  (etc.)
%
%    If a node has a waiting time of zero, then no arc is printed (see
%    below for examples).
%
%    OUT = CHN_PRINT(...) instead of printing to the console, writes the
%    output to a string, OUT.
%
%    NODE_PRINT(CHNS, FN_DATAPRINT) uses FN_DATAPRINT to print data.
%    FN_DATAPRINT should be a handle to a function with the signature
%    FN_DATAPRINT(DATA), which returns a string representation of the
%    DATA it is given. By default, FN_DATAPRINT is set to @NUM2STR.
%
%    Example:
%
%         node = node_new;
%         node.data = 'A';
%         node.wait = int32(120);
%         node_print(node);
%
%    This version uses a user-defined data-printing function.
%
%         node_print(node, @(data) ['{' num2str(data) '}']);
%
%    This version prints the last node with no arc.
%
%         nodes = node_new(2);
%         nodes(1).data = 'A';
%         nodes(1).wait = int32(120);
%         nodes(2).data = 'B';
%         nodes(2).wait = int32(0);
%         node_print(nodes);
%
% Author:   Robert Mill <rob.mill.uk@gmail.com>
% Date:     September 2012
% Part of:  CHAINS/nodes
% See also: CHN_PRINT, NUM2STR.

% ~~~~~~~~~~~~~~~~~~~~~~~~~
% CHAINS
% Copyright (C) 2012 University of Plymouth
% 
% This program is free software: you can redistribute it and/or modify
% it under the terms of the GNU General Public License as published by
% the Free Software Foundation, either version 3 of the License, or
% (at your option) any later version.
% 
% This program is distributed in the hope that it will be useful,
% but WITHOUT ANY WARRANTY; without even the implied warranty of
% MERCHANTABILITY or FITNESS FOR A PARTICULAR PURPOSE.  See the
% GNU General Public License for more details.
% 
% You should have received a copy of the GNU General Public License
% along with this program.  If not, see <http://www.gnu.org/licenses/>.
% ~~~~~~~~~~~~~~~~~~~~~~~~~


% Use defaults?
if nargin < 2 || isempty(fn_dataprint), fn_dataprint = @num2str; end

% Reserve space for output lines
out = '';

% For each node i:
for i = 1:length(nodes)

    % Create node using fn_dataprint
    out = strcat(out, '[', fn_dataprint(nodes(i).data), ']');

    % Wait after event?
    if nodes(i).wait > 0,

        % Add arc
        out = strcat(out, '--(', int2str(nodes(i).wait), ')-->');

    end

end

% No output requested?
if nargout == 0

    % Display output then clear
    disp(out);
    clear out

end

% end of file %
