# Supplementary material for: Modelling the Emergence and Dynamics of Perceptual Organisation in Auditory Streaming
Source: PLoS Comput Biol. 2013 Mar 14;9(3):e1002925. doi: 10.1371/journal.pcbi.1002925 (PMC3597549; doi:10.1371/journal.pcbi.1002925)
Supplement: Protocol S1 — The source code of the Chains model. The model is implemented in C, with a Matlab interface. After compilation, it can be used to run model simulations with arbitrary repetitive pure tone sequences. A brief tutorial and example scripts are included. The source code is also available for download at http://sites.google.com/site/chainsmodel/. (ZIP) [file pcbi.1002925.s002.zip › CHAINS/Matlab/obj/obj_printID.m]

function out = obj_printID(IDs)
% OBJ_PRINTID Print formatted IDs for objects.
%    OBJ_PRINTID(IDS) prints the IDs given in IDS, one to a line. The IDs
%    are printed right-aligned with an 8-character column width. If any ID
%    is zero, '<no ID>' is printed.
%
%    Example:
%
%       obj_printID([10 20 0 30]);
%
%    prints
%             10
%             20
%        <no ID>
%             30
%
%    OBJ_PRINTID(OBJS) when given an array of objects OBJS (associates,
%    nodes or chains) prints their IDs using the scheme set out above.
%
%    OUT = OBJ_PRINTID(...) instead of printing to the console, writes the
%    output to a cell array of strings, OUT.
%
% Author:   Robert Mill <rob.mill.uk@gmail.com>
% Date:     September 2012
% Part of:  CHAINS/objects
% See also: OBJ_NEXTID.

% ~~~~~~~~~~~~~~~~~~~~~~~~~
% CHAINS
% Copyright (C) 2012 University of Plymouth
% 
% This program is free software: you can redistribute it and/or modify
% it under the terms of the GNU General Public License as published by
% the Free Software Foundation, either version 3 of the License, or
% (at your option) any later version.
% 
% This program is distributed in the hope that it will be useful,
% but WITHOUT ANY WARRANTY; without even the implied warranty of
% MERCHANTABILITY or FITNESS FOR A PARTICULAR PURPOSE.  See the
% GNU General Public License for more details.
% 
% You should have received a copy of the GNU General Public License
% along with this program.  If not, see <http://www.gnu.org/licenses/>.
% ~~~~~~~~~~~~~~~~~~~~~~~~~


% Objects supplied?
if isstruct(IDs)

    % Get IDs of objects
    IDs = [IDs.ID]';

end

% Reserve space for output
out = cell(length(IDs), 1);

% For each ID i:
for i = 1:length(IDs)

    % If the ID is zero print text message
    if IDs(i) == 0

        % Message: <no ID>
        out{i} = ' <no ID>';

    else

        % Print ID with space padding
        out{i} = sprintf('%8ld', IDs(i));

    end

end

% No output requested?
if nargout == 0

    % For each ID in text format i:
    for i = 1:length(out)

        % Print ID
        disp(out{i})

    end

    % Clear output
    clear out

end

% end of file %
