# Supplementary material for: Modelling the Emergence and Dynamics of Perceptual Organisation in Auditory Streaming
Source: PLoS Comput Biol. 2013 Mar 14;9(3):e1002925. doi: 10.1371/journal.pcbi.1002925 (PMC3597549; doi:10.1371/journal.pcbi.1002925)
Supplement: Protocol S1 — The source code of the Chains model. The model is implemented in C, with a Matlab interface. After compilation, it can be used to run model simulations with arbitrary repetitive pure tone sequences. A brief tutorial and example scripts are included. The source code is also available for download at http://sites.google.com/site/chainsmodel/. (ZIP) [file pcbi.1002925.s002.zip › CHAINS/Matlab/obj/obj_resetID.m]

function obj_resetID
% OBJ_RESETID Reset unique identifiers for objects.
%    OBJ_RESETID resets the ID allocator. After resetting objects are
%    assigned new values, starting with ID = 1.
%
% Author:   Robert Mill <rob.mill.uk@gmail.com>
% Date:     September 2012
% Part of:  CHAINS/objects
% See also: OBJ_NEXTID.

% ~~~~~~~~~~~~~~~~~~~~~~~~~
% CHAINS
% Copyright (C) 2012 University of Plymouth
% 
% This program is free software: you can redistribute it and/or modify
% it under the terms of the GNU General Public License as published by
% the Free Software Foundation, either version 3 of the License, or
% (at your option) any later version.
% 
% This program is distributed in the hope that it will be useful,
% but WITHOUT ANY WARRANTY; without even the implied warranty of
% MERCHANTABILITY or FITNESS FOR A PARTICULAR PURPOSE.  See the
% GNU General Public License for more details.
% 
% You should have received a copy of the GNU General Public License
% along with this program.  If not, see <http://www.gnu.org/licenses/>.
% ~~~~~~~~~~~~~~~~~~~~~~~~~


% Make nextID globally accessible
global nextID

% Reset nextID back to one
nextID = int32(1);

% end of file %
