# Supplementary material for: Modelling the Emergence and Dynamics of Perceptual Organisation in Auditory Streaming
Source: PLoS Comput Biol. 2013 Mar 14;9(3):e1002925. doi: 10.1371/journal.pcbi.1002925 (PMC3597549; doi:10.1371/journal.pcbi.1002925)
Supplement: Protocol S1 — The source code of the Chains model. The model is implemented in C, with a Matlab interface. After compilation, it can be used to run model simulations with arbitrary repetitive pure tone sequences. A brief tutorial and example scripts are included. The source code is also available for download at http://sites.google.com/site/chainsmodel/. (ZIP) [file pcbi.1002925.s002.zip › CHAINS/Mex/compile_Mex.m]

% COMPILE_MEX Compile all Mex code for the CHAINS algorithm.


% Preserve current working directory
storedpath = pwd;

% Change to the directory where this code is located
cd(fileparts(mfilename('fullpath')))

% Try to compile:
try

    % Clean binaries
    disp('Cleaning bin directory...');
    delete bin/*.obj
    delete bin/*.lib
    delete bin/*.mexw32
    
    % Compile import routines
    disp('Compiling mex_import.c [Matlab > C interface routines] ...');
    mex -c -outdir bin -Isrc -I../C/src src/mex_import.c
    
    % Compile export routines
    disp('Compiling mex_export.c [C > Matlab interface routines] ...');
    mex -c -outdir bin -Isrc -I../C/src src/mex_export.c

    % Compile support for Matlab procedure handling
    disp('Compiling mex_proc.c [Matlab procedure handling] ...');
    mex -c -outdir bin -Isrc -I../C/src src/mex_proc.c

    % Compile main Matlab function: mex_chn_run
    disp('Compiling + linking mex_chn_run.c [Matlab function] ...');
    mex -outdir bin -Isrc -I../C/src src/mex_chn_run.c ...
        bin/*.obj ...
        ../C/bin/*.obj

    % Compile succeeded: Print a happy message
    disp('Done.');

catch %#ok

    % Compile failed: Print an error message
    error('Could not compile code base.');

end

% Restore working directory
cd(storedpath);

% end of file %
