# Supplementary material for: Modelling the Emergence and Dynamics of Perceptual Organisation in Auditory Streaming
Source: PLoS Comput Biol. 2013 Mar 14;9(3):e1002925. doi: 10.1371/journal.pcbi.1002925 (PMC3597549; doi:10.1371/journal.pcbi.1002925)
Supplement: Protocol S1 — The source code of the Chains model. The model is implemented in C, with a Matlab interface. After compilation, it can be used to run model simulations with arbitrary repetitive pure tone sequences. A brief tutorial and example scripts are included. The source code is also available for download at http://sites.google.com/site/chainsmodel/. (ZIP) [file pcbi.1002925.s002.zip › CHAINS/Mex/src/mex_chn_run.c]

/* mex_chn_run.c */

/* CHAINS
 * Copyright (C) 2012 University of Plymouth
 *
 * This program is free software: you can redistribute it and/or modify
 * it under the terms of the GNU General Public License as published by
 * the Free Software Foundation, either version 3 of the License, or
 * (at your option) any later version.
 *
 * This program is distributed in the hope that it will be useful,
 * but WITHOUT ANY WARRANTY; without even the implied warranty of
 * MERCHANTABILITY or FITNESS FOR A PARTICULAR PURPOSE.  See the
 * GNU General Public License for more details.
 *
 * You should have received a copy of the GNU General Public License
 * along with this program.  If not, see <http://www.gnu.org/licenses/>.
 */


/* INCLUDE HEADERS */

#include <mex.h>
#include "chn_ascs.h"
#include "chn_chns.h"
#include "chn_blks.h"
#include "chn_data.h"
#include "chn_msgs.h"
#include "chn_nodes.h"
#include "chn_proc.h"
#include "chn_run.h"
#include "mex_import.h"
#include "mex_export.h"
#include "mex_proc.h"


/* FUNCTION DEFINITIONS */

void CHN_Mex_ConnectID( void )
{
    /* Get a pointer to the mex array storing the next ID */
    mxArray *mpNextID = mexGetVariablePtr( "global", "nextID" );

    /* Was such a mex array found of the right type? */
    if( mpNextID && mxGetClassID( mpNextID ) == mxINT32_CLASS )
    {
        /* Point to this memory as the next ID */
        CHN_Set_NextIDPtr( mxGetData( mpNextID ) );
    }
}


void mexFunction(
    int nLHS,
    mxArray *mppLHS[],
    int nRHS,
    const mxArray *mppRHS[] )
{
    /* Memory for run state and run options */
    RunState   spRunState [1];
    RunOptions spRunOpt   [1];

    /* Connect the ID in the Matlab workspace */
    CHN_Mex_ConnectID( );

    /* Set no error */
    CHN_SetError( CHN_ERR_NONE );

    /* Set printing and data-printing routines */
    CHN_Set_PrintF( &mexPrintf );
    CHN_Set_Data_Print( &CHN_Data_PrintDouble );

    /* Clear all global variables */
    CHN_Proc_ClearVariables( );

    /* Are there fewer than two input arguments? */
    if( nRHS < 2 )
    {
        /* Print error message and exit */
        CHN_PrintF( "Routine expects at least two input arguments.\n" );
        return;        
    }

    /* Get default options and mix with imported options */
    CHN_DefaultRunOptions( spRunOpt );
    CHN_Mex_ImportRunOptions( mppRHS[1], spRunOpt );

    /* Was there an error? */
    if( CHN_GetError( ) )
    {
        /* Print error message and exit */
        CHN_PrintF( "Could not import run options.\n" );
        return;
    }

    /* Allocate and initialise a run state */
    CHN_AllocRunState( spRunState, spRunOpt );

    /* Was there an error? */
    if( CHN_GetError( ) )
    {
        /* Print error message and exit */
        CHN_PrintF( "Could not allocate run state.\n" );
        return;
    }

    /* Import initial chains */
    CHN_Mex_ImportChains(
         mppRHS[0],
         spRunState->spNodePool,
         spRunState->spChnPool,
         spRunState->spAscPool,
         spRunState->spBlkPool );

    /* No error? */
    if( !CHN_GetError( ) )
    {
        /* Initialise the run */
        CHN_InitRun( spRunState, spRunOpt );

        /* Run the CHAINS program */
        CHN_Run( spRunState, spRunOpt );
    }

    /* No error? */
    if( !CHN_GetError( ) )
    {
        /* Export chains */
        mppLHS[0] = CHN_Mex_ExportChains(
            (Chain *) spRunState->spChnPool->spUsed,
            CHN_ALL );
    }

    /* Free the memory allocated to the run state */
    CHN_FreeRunState( spRunState );
}

/* end of file */
