# Supplementary material for: Modelling the Emergence and Dynamics of Perceptual Organisation in Auditory Streaming
Source: PLoS Comput Biol. 2013 Mar 14;9(3):e1002925. doi: 10.1371/journal.pcbi.1002925 (PMC3597549; doi:10.1371/journal.pcbi.1002925)
Supplement: Protocol S1 — The source code of the Chains model. The model is implemented in C, with a Matlab interface. After compilation, it can be used to run model simulations with arbitrary repetitive pure tone sequences. A brief tutorial and example scripts are included. The source code is also available for download at http://sites.google.com/site/chainsmodel/. (ZIP) [file pcbi.1002925.s002.zip › CHAINS/Mex/src/mex_export.c]

/* mex_export.c */

/* CHAINS
 * Copyright (C) 2012 University of Plymouth
 *
 * This program is free software: you can redistribute it and/or modify
 * it under the terms of the GNU General Public License as published by
 * the Free Software Foundation, either version 3 of the License, or
 * (at your option) any later version.
 *
 * This program is distributed in the hope that it will be useful,
 * but WITHOUT ANY WARRANTY; without even the implied warranty of
 * MERCHANTABILITY or FITNESS FOR A PARTICULAR PURPOSE.  See the
 * GNU General Public License for more details.
 *
 * You should have received a copy of the GNU General Public License
 * along with this program.  If not, see <http://www.gnu.org/licenses/>.
 */

/* For additional documentation, see mex_export.h.
 */


/* INCLUDE HEADERS */

#include "chn_ascs.h"
#include "chn_base.h"
#include "chn_blks.h"
#include "chn_chns.h"
#include "chn_data.h"
#include "chn_nodes.h"
#include "chn_run.h"
#include "mex_export.h"


/* GLOBAL VARIABLES */

mxArray * (*CHN_Mex_Data_Export)( void * );


/* FUNCTION DEFINITIONS */

void CHN_Mex_Set_Data_Export( mxArray * (*fnDataExport)( void * ) )
{
    CHN_Mex_Data_Export = fnDataExport;
}


mxArray * CHN_Mex_NewChar( int nRows, int nCols )
{
    /* Create a new matrix of characters */
    return mxCreateNumericMatrix( nRows, nCols, mxCHAR_CLASS, mxREAL );
}


mxArray * CHN_Mex_NewInt32( int nRows, int nCols )
{
    /* Create a new matrix of 32-bit integers */
    return mxCreateNumericMatrix( nRows, nCols, mxINT32_CLASS, mxREAL );
}


mxArray * CHN_Mex_NewInt64( int nRows, int nCols )
{
    /* Create a new matrix of 64-bit integers */
    return mxCreateNumericMatrix( nRows, nCols, mxINT64_CLASS, mxREAL );
}


mxArray * CHN_Mex_NewDouble( int nRows, int nCols )
{
    /* Create a new matrix of double-precision floats */
    return mxCreateNumericMatrix( nRows, nCols, mxDOUBLE_CLASS, mxREAL );
}


void CHN_Mex_PutChar(
    mxArray *mpStruct,
    int nIndex,
    const char *cpFieldName, 
    char cValue )
{
    /* Create a 32-bit integer and get a pointer to it */
    mxArray *mpData = CHN_Mex_NewChar( 1, 1 );
    char    *cpData = mxGetData( mpData );

    /* Store the data and set the field */
    *cpData = cValue;
    mxSetField( mpStruct, nIndex, cpFieldName, mpData );
}


void CHN_Mex_PutInt32(
    mxArray *mpStruct,
    int nIndex,
    const char *cpFieldName, 
    int nValue )
{
    /* Create a 32-bit integer and get a pointer to it */
    mxArray *mpData = CHN_Mex_NewInt32( 1, 1 );
    int     *npData = mxGetData( mpData );

    /* Store the data and set the field */
    *npData = nValue;
    mxSetField( mpStruct, nIndex, cpFieldName, mpData );
}


void CHN_Mex_PutInt64(
    mxArray *mpStruct,
    int nIndex,
    const char *cpFieldName, 
    long lValue )
{
    /* Create a 64-bit integer and get a pointer to it */
    mxArray *mpData = CHN_Mex_NewInt64( 1, 1 );
    long    *lpData = mxGetData( mpData );

    /* Store the data and set the field */
    *lpData = lValue;
    mxSetField( mpStruct, nIndex, cpFieldName, mpData );
}


void CHN_Mex_PutDouble(
    mxArray *mpStruct,
    int nIndex,
    const char *cpFieldName, 
    double dValue )
{
    /* Create a double-precision float and get a pointer to it */
    mxArray *mpData = CHN_Mex_NewDouble( 1, 1 );
    double  *dpData = mxGetData( mpData );

    /* Store the data and set the field */
    *dpData = dValue;
    mxSetField( mpStruct, nIndex, cpFieldName, mpData );
}


void CHN_Mex_PutMexArray(
    mxArray *mpStruct,
    int nIndex,
    const char *cpFieldName, 
    mxArray *mpValue )
{
    /* Set the field directly */
    mxSetField( mpStruct, nIndex, cpFieldName, mpValue );
}    


mxArray * CHN_Mex_NewNodes( int nNodes )
{
    /* Field names to create */
    const char *cppFields [] = {
        "ID", "data", "wait", "cumwait", "predict", "lastmatch"
    };

    /* Number of fields */
    const int nFields = 6;

    /* Create structure array */
    return mxCreateStructMatrix( nNodes, 1, nFields, cppFields );
}


mxArray * CHN_Mex_NewChains( int nChns )
{
    /* Field names to create */
    const char *cppFields [] = {
        "ID", "flags", "dur", "phase", "cycle", "outstanding", "stepnew",
        "stepcompete", "steprecord", "copies", "nodes", "dyn", "ascs",
        "rec"
    };

    /* Number of fields */
    const int nFields = 14;

    /* Create structure array */
    return mxCreateStructMatrix( nChns, 1, nFields, cppFields );
}


mxArray * CHN_Mex_NewDynamics( void )
{
    /* Field names to create */
    const char *cppFields [] = { "E", "I", "A", "U", "S", "R", "X" };

    /* Number of fields */
    const int nFields = 7;

    /* Create structure array */
    return mxCreateStructMatrix( 1, 1, nFields, cppFields );
}


mxArray * CHN_Mex_NewAscDynamics( void )
{
    /* Field names to create */
    const char *cppFields [] = { "C" };

    /* Number of fields */
    const int nFields = 1;

    /* Create structure array */
    return mxCreateStructMatrix( 1, 1, nFields, cppFields );
}


mxArray * CHN_Mex_NewAssociates( int nAscs )
{
    /* Field names to create */
    const char *cppFields [] = { "ID", "ascID", "stepnew", "steprecord",
        "dyn", "rec" };

    /* Number of fields */
    const int nFields = 6;

    /* Create structure array */
    return mxCreateStructMatrix( nAscs, 1, nFields, cppFields );
}


mxArray * CHN_Mex_ExportChar( void *pData )
{
    /* Create a scalar character */
    mxArray *mpData = CHN_Mex_NewChar( 1, 1 );
    memcpy( mxGetData( mpData ), pData, sizeof( char ) );
    return mpData;
}


mxArray * CHN_Mex_ExportInt32( void *pData )
{
    /* Create a scalar 32-bit integer */
    mxArray *mpData = CHN_Mex_NewInt32( 1, 1 );
    memcpy( mxGetData( mpData ), pData, sizeof( int ) );
    return mpData;
}


mxArray * CHN_Mex_ExportInt64( void *pData )
{
    /* Create a scalar 64-bit integer */
    mxArray *mpData = CHN_Mex_NewInt64( 1, 1 );
    memcpy( mxGetData( mpData ), pData, sizeof( long ) );
    return mpData;
}


mxArray * CHN_Mex_ExportDouble( void *pData )
{
    /* Create a scalar double-precision float */
    mxArray *mpData = CHN_Mex_NewDouble( 1, 1 );
    memcpy( mxGetData( mpData ), pData, sizeof( double ) );    
    return mpData;
}


mxArray * CHN_Mex_ExportMexArray( void *pData )
{
    /* Make a deep copy of the array */
    return mxDuplicateArray( (mxArray *) pData );
}


mxArray * CHN_Mex_ExportNodes( Node *spNode, int nNodes )
{
    mxArray *mpNodes;
    int      nNode = 0;

    /* Add all nodes? */
    if( nNodes == CHN_ALL )
    {
        /* Count how many nodes there are */
        nNodes = CHN_Object_Count( (Object *) spNode );
    }

    /* Create blank nodes structures */
    mpNodes = CHN_Mex_NewNodes( nNodes );

    /* While there are more nodes to process: */
    while( spNode != NULL && nNodes-- > 0 )
    {
        /* Export data */
        mxArray *mpData = CHN_Mex_Data_Export( spNode->pData );

        /* Put fields */
        CHN_Mex_PutInt32( mpNodes, nNode, "ID", spNode->nID );
        CHN_Mex_PutInt32( mpNodes, nNode, "wait", spNode->nWait );
        CHN_Mex_PutInt32( mpNodes, nNode, "cumwait", spNode->nCumWait );
        CHN_Mex_PutInt32( mpNodes, nNode, "predict", spNode->nPredict );
        CHN_Mex_PutInt32( mpNodes, nNode, "lastmatch", spNode->nLastMatch );

        /* Put data */
        CHN_Mex_PutMexArray( mpNodes, nNode, "data", mpData );

        /* Process next node */
        spNode = (Node *) spNode->spNext;
        nNode++;
    }

    /* Return pointer to MATLAB-formatted nodes */
    return mpNodes;
}


mxArray * CHN_Mex_ExportChains( Chain *spChn, int nChns )
{
    mxArray *mpChns;
    mxArray *mpDyn;
    mxArray *mpNodes;
    mxArray *mpAscs;
    mxArray *mpRec;

    int nChn = 0;

    /* Add all chains? */
    if( nChns == CHN_ALL )
    {
        /* Count how many nodes there are */
        nChns = CHN_Object_Count( (Object *) spChn );
    }

    /* Create blank chains structures */
    mpChns = CHN_Mex_NewChains( nChns );

    /* While there are more chains to process: */
    while( spChn != NULL && nChns-- > 0 )
    {
        /* Put basic fields */
        CHN_Mex_PutInt32( mpChns, nChn, "ID", spChn->nID );
        CHN_Mex_PutInt32( mpChns, nChn, "flags", spChn->nFlags );
        CHN_Mex_PutInt32( mpChns, nChn, "dur", spChn->nDur );
        CHN_Mex_PutInt32( mpChns, nChn, "phase", spChn->nPhase );
        CHN_Mex_PutInt32( mpChns, nChn, "cycle", spChn->nCycle );
        CHN_Mex_PutInt32( mpChns, nChn, "outstanding", spChn->nOutstanding );
        CHN_Mex_PutInt32( mpChns, nChn, "stepnew", spChn->nStepNew );
        CHN_Mex_PutInt32( mpChns, nChn, "stepcompete", spChn->nStepCompete );
        CHN_Mex_PutInt32( mpChns, nChn, "steprecord", spChn->nStepRecord );
        CHN_Mex_PutInt32( mpChns, nChn, "copies", spChn->nCopies );

        /* Export nodes */
        mpNodes = CHN_Mex_ExportNodes( spChn->spNodes, CHN_ALL );
        CHN_Mex_PutMexArray( mpChns, nChn, "nodes", mpNodes );

        /* Export dynamics */
        mpDyn = CHN_Mex_ExportChnDynamics( spChn->spDyn );
        CHN_Mex_PutMexArray( mpChns, nChn, "dyn", mpDyn );       

        /* Export associates */
        mpAscs = CHN_Mex_ExportAssociates( spChn->spAscs, CHN_ALL );
        CHN_Mex_PutMexArray( mpChns, nChn, "ascs", mpAscs );

        /* Export memory blocks */
        mpRec = CHN_Mex_ExportChnRecord( spChn->spRec ); 
        CHN_Mex_PutMexArray( mpChns, nChn, "rec", mpRec );

        /* Process next chain */
        spChn = (Chain *) spChn->spNext;
        nChn++;
    }

    /* Return pointer to MATLAB-formatted chains */
    return mpChns;
}


mxArray * CHN_Mex_ExportChnDynamics( Dynamics *spDyn )
{
    /* Create blank dynamics structure */
    mxArray *mpDyn = CHN_Mex_NewDynamics( );

    /* Was the Matlab structure successfully created? */
    if( mpDyn )
    {
        /* Store state variables */
        CHN_Mex_PutDouble( mpDyn, 0, "E", spDyn->dE );
        CHN_Mex_PutDouble( mpDyn, 0, "I", spDyn->dI );
        CHN_Mex_PutDouble( mpDyn, 0, "A", spDyn->dA );
        CHN_Mex_PutDouble( mpDyn, 0, "U", spDyn->dU );
        CHN_Mex_PutDouble( mpDyn, 0, "S", spDyn->dS );
        CHN_Mex_PutDouble( mpDyn, 0, "R", spDyn->dR );
        CHN_Mex_PutDouble( mpDyn, 0, "X", spDyn->dX );
    }

    /* Return pointer to Matlab dynamics structure */
    return mpDyn;
}


mxArray * CHN_Mex_ExportChnRecord( MemBlock *spMemBlk )
{
    /* Get the size of the stored memory (in bytes) */
    int nSizeBytes = CHN_MemBlock_Size( spMemBlk, CHN_ALL );

    /* Allocate equivalent space in doubles */
    mxArray *mpMemBlk = mxCreateDoubleMatrix(
        CHN_N_RECORDS,
        nSizeBytes / sizeof( double ) / CHN_N_RECORDS,
        mxREAL );

    /* Get pointer to new double buffer */
    double *dpDst = mxGetPr( mpMemBlk );

    /* Write out memory block data (forwards) */
    CHN_MemBlock_WriteReverse(
        spMemBlk,
        dpDst,
        CHN_ALL );

    /* Return pointer to MATLAB-formatted memory blocks */
    return mpMemBlk;
}


mxArray * CHN_Mex_ExportAssociates( Associate *spAsc, int nAscs )
{
    mxArray *mpAscs;
    int      nAsc = 0;

    /* Add all associates ? */
    if( nAscs == CHN_ALL )
    {
        /* Count how many associates there are */
        nAscs = CHN_Object_Count( (Object *) spAsc );
    }

    /* Create blank associate structures */
    mpAscs = CHN_Mex_NewAssociates( nAscs );

    /* While there are more associates to process: */
    while( mpAscs != NULL && nAscs-- > 0 )
    {
        /* Store fields */
        CHN_Mex_PutInt32( mpAscs, nAsc, "ID", spAsc->nID );
        CHN_Mex_PutInt32( mpAscs, nAsc, "ascID", spAsc->nAscChnID );
        CHN_Mex_PutInt32( mpAscs, nAsc, "stepnew", spAsc->nStepNew );
        CHN_Mex_PutInt32( mpAscs, nAsc, "steprecord", spAsc->nStepRecord );

        /* Export dynamics: */
        {
            mxArray *mpDyn = CHN_Mex_ExportAscDynamics( spAsc->spDyn );
            CHN_Mex_PutMexArray( mpAscs, nAsc, "dyn", mpDyn );       
        }

        /* Export record: */
        {
            mxArray *mpRec = CHN_Mex_ExportAscRecord( spAsc->spRec );
            CHN_Mex_PutMexArray( mpAscs, nAsc, "rec", mpRec );       
        }

        /* Process next associate */
        spAsc = (Associate *) spAsc->spNext;
        nAsc++;
    }

    /* Return pointer to MATLAB-formatted associates */
    return mpAscs;
}


mxArray * CHN_Mex_ExportAscDynamics( AscDynamics *spDyn )
{
    /* Create blank associate dynamics structure */
    mxArray *mpDyn = CHN_Mex_NewAscDynamics( );

    /* Was the Matlab structure successfully created? */
    if( mpDyn )
    {
        /* Store state variables */
        CHN_Mex_PutDouble( mpDyn, 0, "C", spDyn->dC );
    }

    /* Return pointer to Matlab dynamics structure */
    return mpDyn;
}


mxArray * CHN_Mex_ExportAscRecord( MemBlock *spBlk )
{
    /* Get the size of the stored memory (in bytes) */
    int nSizeBytes = CHN_MemBlock_Size( spBlk, CHN_ALL );

    /* Allocate equivalent space in doubles */
    mxArray *mpBlk = mxCreateDoubleMatrix(
        1,
        nSizeBytes / sizeof( double ),
        mxREAL );

    /* Get pointer to new double buffer */
    double *dpDst = mxGetPr( mpBlk );

    /* Write out memory block data (forwards) */
    CHN_MemBlock_WriteReverse(
        spBlk,
        dpDst,
        CHN_ALL );

    /* Return pointer to MATLAB-formatted memory blocks */
    return mpBlk;
}

/* end of file */
