# Supplementary material for: Modelling the Emergence and Dynamics of Perceptual Organisation in Auditory Streaming
Source: PLoS Comput Biol. 2013 Mar 14;9(3):e1002925. doi: 10.1371/journal.pcbi.1002925 (PMC3597549; doi:10.1371/journal.pcbi.1002925)
Supplement: Protocol S1 — The source code of the Chains model. The model is implemented in C, with a Matlab interface. After compilation, it can be used to run model simulations with arbitrary repetitive pure tone sequences. A brief tutorial and example scripts are included. The source code is also available for download at http://sites.google.com/site/chainsmodel/. (ZIP) [file pcbi.1002925.s002.zip › CHAINS/Mex/src/mex_export.h]

/* mex_export.h */

/* MATLAB SUPPORT FOR EXPORTING CHAINS
 *
 * This module provides support for exporting chains and other types of
 * data from Matlab.
 *
 * The programmer can use CHN_Mex_Set_Data_Export to set the function
 * which converts C-language data to Matlab mex arrays.
 *
 *** LICENSE
 *
 * CHAINS
 * Copyright (C) 2012 University of Plymouth
 *
 * This program is free software: you can redistribute it and/or modify
 * it under the terms of the GNU General Public License as published by
 * the Free Software Foundation, either version 3 of the License, or
 * (at your option) any later version.
 *
 * This program is distributed in the hope that it will be useful,
 * but WITHOUT ANY WARRANTY; without even the implied warranty of
 * MERCHANTABILITY or FITNESS FOR A PARTICULAR PURPOSE.  See the
 * GNU General Public License for more details.
 *
 * You should have received a copy of the GNU General Public License
 * along with this program.  If not, see <http://www.gnu.org/licenses/>.
 */

/* Author: Robert William Mill <rob.mill.uk@gmail.com>
 * Date    28/09/2012
 */


#ifndef MEX_EXPORT_H_INCLUDED
#define MEX_EXPORT_H_INCLUDED

/* INCLUDE HEADERS */

#include <mex.h>


/* TYPE DEFINITIONS */

typedef struct Associate Associate;

typedef struct AscDynamics AscDynamics;

typedef struct Chain Chain;

typedef struct Dynamics Dynamics;

typedef struct DynamicsOptions DynamicsOptions;

typedef struct MemBlock MemBlock;

typedef struct Node Node;

typedef struct ObjectPool ObjectPool;

typedef struct RunOptions RunOptions;


/* EXTERNAL GLOBAL VARIABLES */

/**
 * Convert C data to Mex array. The behaviour of this function can be
 * changed using CHN_Mex_Set_Data_Export.
 *
 * Parameters:
 *   pData - void pointer to C data to import
 * Return:
 *   pointer to newly-created Mex array
 */
extern mxArray * (*CHN_Mex_Data_Export)( void *pData );


/* FUNCTION PROTOTYPES */

/**
 * Set the function used to export C data to a Matlab array. The function
 * pointed to (fnDataExport) should be of the format
 *
 *   mxArray * fnDataExport( void * )
 *
 * That is, it should take a void pointer to some data and return a
 * Mex array. This function should also create the Mex array that is
 * returned. It should always return some Matlab-compatible format.
 * 
 * Parameters:
 *   fnDataExport - pointer to function (see above)
 */
void CHN_Mex_Set_Data_Export( mxArray * (*fnDataExport)( void * ) );


/**
 * Export a character. This function takes a void pointer presumed to
 * pointer to a character and returns a Mex array in character
 * format.
 * 
 * Parameters:
 *   pData - pointer to (character) data
 * Return:
 *   a Mex array in char format
 */
mxArray * CHN_Mex_ExportChar( void *pData );


/**
 * Export a 32-bit integer. This function takes a void pointer presumed to
 * point to a 32-bit integer and returns a Mex array in 32-bit integer
 * format.
 * 
 * Parameters:
 *   pData - pointer to (32-bit integer) data
 * Return:
 *   a Mex array in 32-bit integer format
 */
mxArray * CHN_Mex_ExportInt32( void *pData );


/**
 * Export a 64-bit integer. This function takes a void pointer presumed to
 * point to a 64-bit integer and returns a Mex array in 64-bit integer
 * format.
 * 
 * Parameters:
 *   pData - pointer to (64-bit integer) data
 * Return:
 *   a Mex array in 64-bit integer format
 */
mxArray * CHN_Mex_ExportInt64( void *pData );


/**
 * Export a double-precision float. This function takes a void pointer
 * presumed to point to a double and returns a Mex array in
 * double-precision format.
 * 
 * Parameters:
 *   pData - pointer to (double-precision) data
 * Return:
 *   a Mex array in double format
 */
mxArray * CHN_Mex_ExportDouble( void *pData );


/**
 * Export a Matlab Mex array. This function assumes that the void data
 * pointer actually already points to a Matlab Mex array structure. It
 * returns as the result a deep copy of the Mex array (copied using
 * mxDuplicateArray.)
 *
 * Parameters:
 *   pData - pointer to Mex array data
 * Return:
 *   a deep copy of the Mex array
 */
mxArray * CHN_Mex_ExportMexArray( void *pData );


/**
 * Export node data. This function takes a linked list of nodes and
 * returns a columnar structure array of Matlab nodes. This routine
 * uses CHN_Mex_Export_Data to export the data in each node.
 * 
 * Parameters:
 *   spNode - pointer to (first) node to export
 *   nNodes - number of nodes to export
 * Return
 *   pointer to Mex array of nodes
 */
mxArray * CHN_Mex_ExportNodes( Node *spNode, int nNodes );


/**
 * Export chain data. This function takes a linked list of chains and
 * returns a columnar structure array of Matlab chains. This routine
 * uses CHN_Mex_Export_Data to export the data in each node. This
 * function also exports the nodes and associates of the chain.
 * 
 * Parameters:
 *   spChn - pointer to (first) chain to export
 *   nChns - number of chains to export
 * Return
 *   pointer to Mex array of chains
 */
mxArray * CHN_Mex_ExportChains( Chain *spChn, int nChns );


/**
 * Export chain dynamics data. As a Matlab chain includes its dynamic state
 * variables in a substructure field (.dyn) it is useful to have this
 * auxilliary function to export the dynamics fields to a structure.
 * 
 * Parameters:
 *   spDyn - pointer to dynamics to export
 * Return
 *   pointer to Mex structure containing chain dynamics
 */
mxArray * CHN_Mex_ExportChnDynamics( Dynamics *spDyn );


/**
 * Export the record of an chain's dynamic state variables. This
 * function exports the memory blocks of a chain to a Matlab
 * matrix of doubles. The matrix has 7 rows, corresponding to the 7 state
 * variables: E, I, A, U, S, R, X. Because the memory blocks are stored in
 * reverse order, this routine reverses their order before exporting,
 * and then reverses them again.
 *
 * Parameters:
 *   spBlk - pointer to first (most recent) memory block
 * Return:
 *   pointer to a Mex array containing recorded history
 */
mxArray * CHN_Mex_ExportChnRecord( MemBlock *spMemBlk );


/**
 * Export associate data. This function takes a linked list of associates
 * and returns a columnar structure array of Matlab associates.
 * 
 * Parameters:
 *   spAsc - pointer to (first) associate to export
 *   nAscs - number of associates to export
 * Return
 *   pointer to Mex array of associates
 */
mxArray * CHN_Mex_ExportAssociates( Associate *spAsc, int nAscs );


/**
 * Export associate dynamics data. As a Matlab associate includes its
 * dynamic state variables in a substructure field (.dyn) it is useful to
 * have this auxilliary function to export the dynamics fields to a
 * structure.
 * 
 * Parameters:
 *   spDyn - pointer to (associate) dynamics to export
 * Return
 *   pointer to Mex structure containing associate dynamics
 */
mxArray * CHN_Mex_ExportAscDynamics( AscDynamics *spDyn );


/**
 * Export the record of an associate's dynamic state variables. This
 * function exports the memory blocks of an associate to a Matlab
 * vector of doubles. Because the memory blocks are stored in
 * reverse order, this routine reverses their order before exporting,
 * and then reverses them again.
 *
 * Parameters:
 *   spBlk - pointer to first (most recent) memory block
 * Return:
 *   pointer to a Mex array containing recorded history
 */
mxArray * CHN_Mex_ExportAscRecord( MemBlock *spBlk );

#endif

/* end of file */
