# Supplementary material for: Modelling the Emergence and Dynamics of Perceptual Organisation in Auditory Streaming
Source: PLoS Comput Biol. 2013 Mar 14;9(3):e1002925. doi: 10.1371/journal.pcbi.1002925 (PMC3597549; doi:10.1371/journal.pcbi.1002925)
Supplement: Protocol S1 — The source code of the Chains model. The model is implemented in C, with a Matlab interface. After compilation, it can be used to run model simulations with arbitrary repetitive pure tone sequences. A brief tutorial and example scripts are included. The source code is also available for download at http://sites.google.com/site/chainsmodel/. (ZIP) [file pcbi.1002925.s002.zip › CHAINS/Mex/src/mex_import.c]

/* mex_import.c */

/* CHAINS
 * Copyright (C) 2012 University of Plymouth
 *
 * This program is free software: you can redistribute it and/or modify
 * it under the terms of the GNU General Public License as published by
 * the Free Software Foundation, either version 3 of the License, or
 * (at your option) any later version.
 *
 * This program is distributed in the hope that it will be useful,
 * but WITHOUT ANY WARRANTY; without even the implied warranty of
 * MERCHANTABILITY or FITNESS FOR A PARTICULAR PURPOSE.  See the
 * GNU General Public License for more details.
 *
 * You should have received a copy of the GNU General Public License
 * along with this program.  If not, see <http://www.gnu.org/licenses/>.
 */

/* For additional documentation, see mex_import.h.
 */


/* INCLUDE HEADERS */

#include "chn_ascs.h"
#include "chn_base.h"
#include "chn_blks.h"
#include "chn_chns.h"
#include "chn_data.h"
#include "chn_nodes.h"
#include "chn_run.h"
#include "mex_import.h"
#include "mex_export.h"
#include "mex_proc.h"


/* GLOBAL VARIABLES */

void * (*CHN_Mex_Data_Import)( mxArray * );


/* FUNCTION DEFINITIONS */

void CHN_Mex_TypeError( const char *cpFieldName, const char *cpType )
{
    /* Generate an error message stating data type of a field is wrong */
    CHN_PrintF( "Field .%s should be of type %s.\n", cpFieldName, cpType );
}


mxArray * CHN_Mex_GetField( 
    const mxArray *mpStruct,
    int nIndex,
    const char *cpFieldName )
{
    /* Get a pointer to a Matlab field */
    mxArray *mpField = mxGetField( mpStruct, nIndex, cpFieldName );

    /* Field not found? */
    if( mpField == NULL )
    {
        /* Generate an error message and set an error code */
        CHN_PrintF( "Field .%s is missing.\n", cpFieldName );
        CHN_SetError( CHN_ERR_MATLAB );
    }

    /* Return pointer to field */
    return mpField;
}


void CHN_Mex_CheckField(
    mxArray *mpData,
    const char *cpFieldName,
    const char *cpType,
    int nType )
{
    /* Guard against null data */
    if( mpData == NULL ) return;

    /* Is the data not the right type? */
    if( mxGetClassID( mpData ) != nType )
    {
        /* Generate an error message stating field type is wrong */
        CHN_Mex_TypeError( cpFieldName, cpType );
        CHN_SetError( CHN_ERR_MATLAB );
    }

    /* Is the the wrong size? */
    if( mxGetM( mpData ) != 1 || mxGetN( mpData) != 1 )
    {
        /* Generate an error message stating field size is wrong */
        CHN_PrintF( "Field .%s should be a scalar.\n", cpFieldName );
        CHN_SetError( CHN_ERR_MATLAB );
    }
}


char CHN_Mex_GetChar( mxArray *mpStruct, int nIndex, const char *cpFieldName )
{
    /* Get a pointer to a Matlab field */
    mxArray *mpData = CHN_Mex_GetField( mpStruct, nIndex, cpFieldName );

    /* Check data type */
    CHN_Mex_CheckField(
        mpData,
        cpFieldName,
        "char",
        mxCHAR_CLASS );

    /* Dereference the data and return */
    return mpData ? * (char *) mxGetData( mpData ) : 0;
}


int CHN_Mex_GetInt32( mxArray *mpStruct, int nIndex, const char *cpFieldName )
{
    /* Get a pointer to a Matlab field */
    mxArray *mpData = CHN_Mex_GetField( mpStruct, nIndex, cpFieldName );

    /* Check data type */
    CHN_Mex_CheckField(
        mpData,
        cpFieldName,
        "int32",
        mxINT32_CLASS );

    /* Dereference the data and return */
    return mpData ? * (int *) mxGetData( mpData ) : 0;
}


long CHN_Mex_GetInt64( mxArray *mpStruct, int nIndex , const char *cpFieldName )
{
    /* Get a pointer to a Matlab field */
    mxArray *mpData = CHN_Mex_GetField( mpStruct, nIndex, cpFieldName );

    /* Check data type */
    CHN_Mex_CheckField(
        mpData,
        cpFieldName,
        "int64",
        mxINT64_CLASS );

    /* Dereference the data and return */
    return mpData ? * (long *) mxGetData( mpData ) : 0;
}


double CHN_Mex_GetDouble(
    const mxArray *mpStruct,
    int nIndex,
    const char *cpFieldName )
{
    /* Get a pointer to a Matlab field */
    mxArray *mpData = CHN_Mex_GetField( mpStruct, nIndex, cpFieldName );

    /* Check data type */
    CHN_Mex_CheckField(
        mpData,
        cpFieldName,
        "double",
        mxDOUBLE_CLASS );

    /* Dereference the data and return */
    return mpData ? * (double *) mxGetData( mpData ) : 0;
}


void CHN_Mex_GetString(
    mxArray *mpStruct,
    int nIndex,
    const char *cpFieldName, 
    char *cpBuffer, 
    int nBufLen )
{
    /* Get a pointer to a Matlab field */
    mxArray *mpData = CHN_Mex_GetField( mpStruct, nIndex, cpFieldName );

    /* Is the data not the right type? */
    if( mxGetClassID( mpData ) != mxCHAR_CLASS )
    {
        /* Generate an error message stating field type is wrong */
        CHN_Mex_TypeError( cpFieldName, "string" );
        CHN_SetError( CHN_ERR_MATLAB );
    }

    /* Copy data */
    mxGetString( mpData, cpBuffer, nBufLen );
}


void CHN_Mex_Set_Data_Import( void * (*fnDataImport)( mxArray * ) )
{
    /* Set the function used to import data */
    CHN_Mex_Data_Import = fnDataImport;
}


void * CHN_Mex_ImportChar( mxArray *mpData )
{
    /* Check data type */
    CHN_Mex_CheckField(
        mpData,
        "data",
        "char",
        mxCHAR_CLASS );

    /* Return a pointer to the data */
    return CHN_IsError( ) ? NULL : mxGetData( mpData );
}


void * CHN_Mex_ImportInt32( mxArray *mpData )
{
    /* Check data type */
    CHN_Mex_CheckField(
        mpData,
        "data",
        "int32",
        mxINT32_CLASS );

    /* Return a pointer to the data */
    return CHN_IsError( ) ? NULL : mxGetData( mpData );
}


void * CHN_Mex_ImportInt64( mxArray *mpData )
{
    /* Check data type */
    CHN_Mex_CheckField(
        mpData,
        "data",
        "int64",
        mxINT64_CLASS );

    /* Return a pointer to the data */
    return CHN_IsError( ) ? NULL : mxGetData( mpData );
}


void * CHN_Mex_ImportDouble( mxArray *mpData )
{
    /* Check data type */
    CHN_Mex_CheckField(
        mpData,
        "data",
        "double",
        mxDOUBLE_CLASS );

    /* Return a pointer to the data */
    return CHN_IsError( ) ? NULL : mxGetData( mpData );
}


void * CHN_Mex_ImportMexArray( mxArray *mpData )
{
    /* Return a pointer to the mex array itself */
    return mpData;
}


void CHN_Mex_ImportNodes(
    mxArray *mpNode,
    Chain *spParent,
    ObjectPool *spNodePool )
{
    int i, nNodes;

    /* Return for null pointer input */
    if( mpNode== NULL ) return;

    /* Get the number of nodes */
    nNodes = mxGetM( mpNode );

    /* For each node to import i: */
    for( i = 0; i < nNodes; i++ )
    {
        /* Get field containing data and convert to internal format */
        mxArray *mpData = CHN_Mex_GetField( mpNode, i, "data" );
        void    *pData  = CHN_Mex_Data_Import( mpData );

        /* Create a new node */
        Node *spNode = CHN_Node_New( spNodePool, spParent, pData );

        /* Import fields */
        spNode->nID        = CHN_Mex_GetInt32( mpNode, i, "ID" );
        spNode->nWait      = CHN_Mex_GetInt32( mpNode, i, "wait" );
        spNode->nCumWait   = CHN_Mex_GetInt32( mpNode, i, "cumwait" );
        spNode->nPredict   = CHN_Mex_GetInt32( mpNode, i, "predict" );
        spNode->nLastMatch = CHN_Mex_GetInt32( mpNode, i, "lastmatch" );

        /* Add this node to the chain */
        CHN_Object_MoveBack(
            OBJPTR spNode,
            OBJBASE &spParent->spNodes,
            1 );
    }
}


void CHN_Mex_ImportChains(
    mxArray *mpChn,
    ObjectPool *spNodePool,
    ObjectPool *spChnPool,
    ObjectPool *spAscPool,
    ObjectPool *spBlkPool )
{
    int i;

    /* Get the number of chains */
    int nChns = mxGetM( mpChn );

    /* Disable assignment of IDs to new objects */
    CHN_Set_AssignIDs( CHN_FALSE );

    /* For each chain to import i: */
    for( i = nChns - 1; i >= 0; i-- )
    {
        /* Get pointers to subfields */
        mxArray *mpNode = CHN_Mex_GetField( mpChn, i, "nodes" );
        mxArray *mpDyn  = CHN_Mex_GetField( mpChn, i, "dyn" );
        mxArray *mpAsc  = CHN_Mex_GetField( mpChn, i, "ascs" );
        mxArray *mpRec  = CHN_Mex_GetField( mpChn, i, "rec" );

        /* Create a new chain */
        Chain *spChn = CHN_Chain_New( spChnPool );

        /* Import fields */
        spChn->nID          = CHN_Mex_GetInt32( mpChn, i, "ID" );
        spChn->nFlags       = CHN_Mex_GetInt32( mpChn, i, "flags" );
        spChn->nDur         = CHN_Mex_GetInt32( mpChn, i, "dur" );
        spChn->nPhase       = CHN_Mex_GetInt32( mpChn, i, "phase" );
        spChn->nCycle       = CHN_Mex_GetInt32( mpChn, i, "cycle" );
        spChn->nOutstanding = CHN_Mex_GetInt32( mpChn, i, "outstanding" );
        spChn->nStepNew     = CHN_Mex_GetInt32( mpChn, i, "stepnew" );
        spChn->nStepCompete = CHN_Mex_GetInt32( mpChn, i, "stepcompete" );
        spChn->nStepRecord  = CHN_Mex_GetInt32( mpChn, i, "steprecord" );
        spChn->nCopies      = CHN_Mex_GetInt32( mpChn, i, "copies" );

        /* Import nodes */
        CHN_Mex_ImportNodes( mpNode, spChn, spNodePool );

        /* Import dynamics */
        CHN_Mex_ImportChnDynamics( mpDyn, spChn );

        /* Import associates */
        CHN_Mex_ImportAssociates( mpAsc, spChn, spAscPool, spBlkPool );

        /* Import excitation history */
        CHN_Mex_ImportChnRecords( mpRec, spChn, spBlkPool );
    }

    /* Re-construct pointers */
    CHN_Object_ApplyPtr(
        &CHN_Chain_Reconstitute,
        OBJPTR spChnPool->spUsed,
        NULL,
        spChnPool );

    /* Re-enable assignment of IDs to new objects */
    CHN_Set_AssignIDs( CHN_TRUE );
}


void CHN_Mex_ImportChnDynamics( mxArray *mpDyn, Chain *spChn )
{
    /* Get C pointer to dynamics */
    Dynamics *spDyn = spChn->spDyn;

    /* Pointer to Matlab dynamics is not null? */
    if( mpDyn )
    {
        /* Import dynamics */
        spDyn->dE = CHN_Mex_GetDouble( mpDyn, 0, "E" );
        spDyn->dI = CHN_Mex_GetDouble( mpDyn, 0, "I" );
        spDyn->dA = CHN_Mex_GetDouble( mpDyn, 0, "A" );
        spDyn->dU = CHN_Mex_GetDouble( mpDyn, 0, "U" );
        spDyn->dS = CHN_Mex_GetDouble( mpDyn, 0, "S" );
        spDyn->dR = CHN_Mex_GetDouble( mpDyn, 0, "R" );
        spDyn->dX = CHN_Mex_GetDouble( mpDyn, 0, "X" );
    }
}


void CHN_Mex_ImportChnRecords(
    mxArray *mpRec,
    Chain *spChn,
    ObjectPool *spBlkPool )
{
    int nRow;
    int nCol;
    int nBytes;
    MemBlock *spBlk;

    /* Return for null pointer input */
    if( mpRec == NULL ) return;

    /* Get number of rows and columns */
    nRow = mxGetM( mpRec );
    nCol = mxGetN( mpRec );

    /* Chains dynamics record has wrong number of rows? */
    if( nCol > 0 && nRow != CHN_N_RECORDS )
    {
        CHN_SetError( CHN_ERR_MATLAB );
        CHN_PrintF( "Chain dynamics record has wrong number of rows.\n" );
        return;
    }

    /* Get the number of bytes of double-precision data */
    nBytes = nRow * nCol * sizeof( double );
    spBlk  = CHN_MemBlock_New( spBlkPool, nBytes );

    /* Memory block successfully created? */
    if( spBlk )
    {
        /* Get pointers to the source and destination buffers */
        double *dpSrc = (double *) mxGetData( mpRec );
        double *dpDst = (double *) spBlk->pData;

        /* Copy the data */
        memcpy( dpDst, dpSrc, nBytes );

        /* Add this memory block to the chain */
        CHN_Object_MoveBack(
            OBJPTR spBlk,
            OBJBASE &spChn->spRec,
            1 );
    }
}


void CHN_Mex_ImportAssociates(
    mxArray *mpAsc,
    Chain *spParent,
    ObjectPool *spAscPool,
    ObjectPool *spBlkPool )
{
    int i, nAscs;

    /* Return for null pointer input */
    if( mpAsc == NULL ) return;

    /* Get the number of associates */
    nAscs = mxGetM( mpAsc );

    /* For each associate to import i: */
    for( i = 0; i < nAscs; i++ )
    {
        /* Get pointers to dynamics */
        mxArray *mpDyn = CHN_Mex_GetField( mpAsc, i, "dyn" );
        mxArray *mpRec = CHN_Mex_GetField( mpAsc, i, "rec" );

        /* Create a new associate */
        Associate *spAsc = CHN_Associate_New( spAscPool, NULL );

        /* Import fields */
        spAsc->nID         = CHN_Mex_GetInt32( mpAsc, i, "ID" );
        spAsc->nAscChnID   = CHN_Mex_GetInt32( mpAsc, i, "ascID" );
        spAsc->nStepNew    = CHN_Mex_GetInt32( mpAsc, i, "stepnew" );
        spAsc->nStepRecord = CHN_Mex_GetInt32( mpAsc, i, "steprecord" );

        /* Import dynamics */
        CHN_Mex_ImportAscDynamics( mpDyn, spAsc );

        /* Import record */
        CHN_Mex_ImportAscRecords( mpRec, spAsc, spBlkPool );

        /* Add this associate to the chain */
        CHN_Object_MoveBack(
            OBJPTR spAsc,
            OBJBASE &spParent->spAscs,
            1 );
    }
}


void CHN_Mex_ImportAscDynamics( mxArray *mpDyn, Associate *spAsc )
{
    /* Get C pointer to associate dynamics */
    AscDynamics *spDyn = spAsc->spDyn;

    /* Pointer to Matlab associate dynamics is not null? */
    if( mpDyn )
    {
        /* Import dynamics */
        spDyn->dC = CHN_Mex_GetDouble( mpDyn, 0, "C" );
    }
}


void CHN_Mex_ImportAscRecords(
    mxArray *mpRec,
    Associate *spAsc,
    ObjectPool *spBlkPool )
{
    int nRow;
    int nCol;
    int nBytes;
    MemBlock *spBlk;

    /* Return for null pointer input */
    if( mpRec == NULL ) return;

    /* Get rows and columns */
    nRow = mxGetM( mpRec );
    nCol = mxGetN( mpRec );

    /* Associates do not form a row vector? */
    if( nCol > 0 && nRow != 1 )
    {
        /* Generate an error message and exit */
        CHN_SetError( CHN_ERR_MATLAB );
        CHN_PrintF( "Associate dynamics record has wrong number of rows.\n" );
        return;
    }

    /* Get the number of bytes of double-precision data */
    nBytes = nRow * nCol * sizeof( double );
    spBlk  = CHN_MemBlock_New( spBlkPool, nBytes );

    /* Memory block successfully created? */
    if( spBlk )
    {
        /* Get pointers to the source and destination buffers */
        double *dpSrc = (double *) mxGetData( mpRec );
        double *dpDst = (double *) spBlk->pData;

        /* Copy the data */
        memcpy( dpDst, dpSrc, nBytes );

        /* Add this memory block to the chain */
        CHN_Object_MoveBack(
            OBJPTR spBlk,
            OBJBASE &spAsc->spRec,
            1 );
    }
}


void CHN_Mex_ImportDynamicsOptions(
    mxArray *mpDynOpt,
    DynamicsOptions *spDynOpt )
{
    /* Are the Matlab dynamics options not supplied ? */
    if( mpDynOpt == NULL ) return;

    /* Are the Matlab dynamics options not a structure? */
    if( !mxIsStruct( mpDynOpt ) )
    {
        /* Generate an error and set an error code */
        CHN_Mex_TypeError( "dyn", "structure" );
        CHN_SetError( CHN_ERR_MATLAB );
        return;
    }

    /* Import time step */
    spDynOpt->dDt = CHN_Mex_GetDouble( mpDynOpt, 0, "dt" );

    /* Import time constants */
    spDynOpt->dTauM = CHN_Mex_GetDouble( mpDynOpt, 0, "tauM" );
    spDynOpt->dTauA = CHN_Mex_GetDouble( mpDynOpt, 0, "tauA" );
    spDynOpt->dTauU = CHN_Mex_GetDouble( mpDynOpt, 0, "tauU" );
    spDynOpt->dTauS = CHN_Mex_GetDouble( mpDynOpt, 0, "tauS" );
    spDynOpt->dTauC = CHN_Mex_GetDouble( mpDynOpt, 0, "tauC" );
    spDynOpt->dTauR = CHN_Mex_GetDouble( mpDynOpt, 0, "tauR" );
    spDynOpt->dTauX = CHN_Mex_GetDouble( mpDynOpt, 0, "tauX" );

    /* Import weighting coefficients */
    spDynOpt->dAlphaEE = CHN_Mex_GetDouble( mpDynOpt, 0, "alphaEE" );
    spDynOpt->dAlphaIE = CHN_Mex_GetDouble( mpDynOpt, 0, "alphaIE" );
    spDynOpt->dAlphaEI = CHN_Mex_GetDouble( mpDynOpt, 0, "alphaEI" );
    spDynOpt->dAlphaA  = CHN_Mex_GetDouble( mpDynOpt, 0, "alphaA" );
    spDynOpt->dAlphaU  = CHN_Mex_GetDouble( mpDynOpt, 0, "alphaU" );
    spDynOpt->dAlphaS  = CHN_Mex_GetDouble( mpDynOpt, 0, "alphaS" );
    spDynOpt->dAlphaC  = CHN_Mex_GetDouble( mpDynOpt, 0, "alphaC" );
    spDynOpt->dAlphaX  = CHN_Mex_GetDouble( mpDynOpt, 0, "alphaX" );
    spDynOpt->dBeta    = CHN_Mex_GetDouble( mpDynOpt, 0, "beta" );
}


void CHN_Mex_ImportParameters( mxArray *mpParams )
{
    int i;
    int nParams;

    /* Are the parameters not supplied? */
    if( mpParams == NULL ) return;

    /* Are the parameters not a structure? */
    if( !mxIsStruct( mpParams ) )
    {
        /* Generate an error and set an error code */
        CHN_Mex_TypeError( "params", "structure" );
        CHN_SetError( CHN_ERR_MATLAB );
        return;
    }

    /* Get the number of parameters specified */
    nParams = mxGetNumberOfFields( mpParams );

    /* For each parameter i specified: */
    for( i = 0; i < nParams; i++ )
    {
        /* Get the field name and a double value */
        char *cpName  = mxGetFieldNameByNumber( mpParams, i );
        double dValue = CHN_Mex_GetDouble( mpParams, 0, cpName );

        /* Store the variable */
        CHN_Proc_PutVariable( cpName, dValue );
    }
}


void CHN_Mex_ImportMatlabOptions( mxArray *mpMatlabOpt )
{
    char cpBuffer [256];
    int  nType = 0;

    /* Are the Matlab parameters not supplied ? */
    if( mpMatlabOpt == NULL ) return;

    /* Are the Matlab parameters not a structure? */
    if( !mxIsStruct( mpMatlabOpt ) )
    {
        /* Generate an error and set an error code */
        CHN_Mex_TypeError( "matlab", "structure" );
        CHN_SetError( CHN_ERR_MATLAB );
        return;
    }

    /* Get the type string (exit on error) */
    CHN_Mex_GetString( mpMatlabOpt, 0, "type", cpBuffer, 256 );
    if( cpBuffer[0] == '\0' ) return;

    /* Set the datatype to characters? */
    if( strcmp( cpBuffer, "char" ) == 0 )
    {
        /* Set appropriate routines */
        CHN_Mex_Set_Data_Import( &CHN_Mex_ImportChar );
        CHN_Mex_Set_Data_Export( &CHN_Mex_ExportChar );
        CHN_Set_Data_Print( &CHN_Data_PrintChar );
        CHN_Set_Data_Dist( &CHN_Data_DistChar );

        /* Type chosen is 'char' */
        nType = 1;
    }

    /* Set the datatype to int32? */
    if( strcmp( cpBuffer, "int32" ) == 0 )
    {
        /* Set appropriate routines */
        CHN_Mex_Set_Data_Import( &CHN_Mex_ImportInt32 );
        CHN_Mex_Set_Data_Export( &CHN_Mex_ExportInt32 );
        CHN_Set_Data_Print( &CHN_Data_PrintInt32 );
        CHN_Set_Data_Dist( &CHN_Data_DistInt32 );

        /* Type chosen is 'int32' */
        nType = 2;
    }

    /* Set the datatype to int64? */
    if( strcmp( cpBuffer, "int64" ) == 0 )
    {
        /* Set appropriate routines */
        CHN_Mex_Set_Data_Import( &CHN_Mex_ImportInt64 );
        CHN_Mex_Set_Data_Export( &CHN_Mex_ExportInt64 );
        CHN_Set_Data_Print( &CHN_Data_PrintInt64 );
        CHN_Set_Data_Dist( &CHN_Data_DistInt64 );

        /* Type chosen is 'int64' */
        nType = 3;
    }

    /* Set the datatype to doubles? */
    if( strcmp( cpBuffer, "double" ) == 0 )
    {
        /* Set appropriate routines */
        CHN_Mex_Set_Data_Import( &CHN_Mex_ImportDouble );
        CHN_Mex_Set_Data_Export( &CHN_Mex_ExportDouble );
        CHN_Set_Data_Print( &CHN_Data_PrintDouble );
        CHN_Set_Data_Dist( &CHN_Data_DistDouble );

        /* Type chosen is 'double' */
        nType = 4;
    }

    /* Set the datatype to user? */
    if( strcmp( cpBuffer, "user" ) == 0 )
    {
        /* Set appropriate routines */
        CHN_Mex_Set_Data_Import( &CHN_Mex_ImportMexArray );
        CHN_Mex_Set_Data_Export( &CHN_Mex_ExportMexArray );
        CHN_Set_Data_Print( &CHN_Data_PrintPointer );
        CHN_Set_Data_Dist( &CHN_Data_DistZero );

        /* Type chosen is 'user' */
        nType = 5;
    }

    /* No type chosen? */
    if( nType == 0 )
    {
        /* Generate an error and set an error code */
        CHN_PrintF( "Invalid datatype specified.\n" );
        CHN_SetError( CHN_ERR_MATLAB );
        return;        
    }

    /* Get the function string for printing */
    CHN_Mex_GetString( mpMatlabOpt, 0, "fn_dataprint", cpBuffer, 256 );

    /* Was a user string supplied? */
    if( cpBuffer[0] != '\0' )
    {
        /* Set print-handling routine */
        CHN_Mex_Set_PrintFnStr( cpBuffer );
        CHN_Set_Data_Print( &CHN_Mex_Data_Print );
    }

    /* Get the function string for printing */
    CHN_Mex_GetString( mpMatlabOpt, 0, "fn_datadist", cpBuffer, 256 );

    /* Was a user string supplied? */
    if( cpBuffer[0] != '\0' )
    {
        /* Set print-handling routine */
        CHN_Mex_Set_DistFnStr( cpBuffer );
        CHN_Set_Data_Dist( &CHN_Mex_Data_Dist );
    }
}


void CHN_Mex_ImportRunOptions( mxArray *mpRunOpt, RunOptions *spRunOpt )
{
    mxArray *mpDynOpt;

    /* Get a pointer to the dynamics options */
    DynamicsOptions *spDynOpt = spRunOpt->spDynOpt;

    /* Are the Matlab run options not a structure? */
    if( !mxIsStruct( mpRunOpt ) )
    {
        /* Generate an error and set an error code */
        CHN_Mex_TypeError( "Run options", "structure" );
        CHN_SetError( CHN_ERR_MATLAB );
        return;
    }

    /* Import allocation capacities */
    spRunOpt->nNodeCapacity = CHN_Mex_GetInt32( mpRunOpt, 0, "maxnodes" );
    spRunOpt->nChnCapacity  = CHN_Mex_GetInt32( mpRunOpt, 0, "maxchns" );
    spRunOpt->nAscCapacity  = CHN_Mex_GetInt32( mpRunOpt, 0, "maxascs" );
    spRunOpt->nBlkCapacity  = CHN_Mex_GetInt32( mpRunOpt, 0, "maxblks" );
    spRunOpt->nMsgCapacity  = CHN_Mex_GetInt32( mpRunOpt, 0, "maxmsgs" );

    /* Time step start/stop */
    spRunOpt->nStepStart = CHN_Mex_GetInt32( mpRunOpt, 0, "stepstart" );
    spRunOpt->nStepEnd   = CHN_Mex_GetInt32( mpRunOpt, 0, "stepend" );
    spRunOpt->nSeed      = CHN_Mex_GetInt32( mpRunOpt, 0, "seed" );

    /* Matching region size */
    spRunOpt->dSigT  = CHN_Mex_GetDouble( mpRunOpt, 0, "sigT" );
    spRunOpt->dSigF  = CHN_Mex_GetDouble( mpRunOpt, 0, "sigF" );
    spRunOpt->dPCom  = CHN_Mex_GetDouble( mpRunOpt, 0, "PCom" );

    /* Echo mode */
    spRunOpt->nEchoMode = CHN_Mex_GetInt32( mpRunOpt, 0, "echomode" );

    /* Import dynamics options */
    mpDynOpt = CHN_Mex_GetField( mpRunOpt, 0, "dynopt" );

    /* Import dynamics options: */
    {
        mxArray *mpDynOpt = CHN_Mex_GetField( mpRunOpt, 0, "dynopt" );
        CHN_Mex_ImportDynamicsOptions( mpDynOpt, spRunOpt->spDynOpt );
    }

    /* Import parameters: */
    {
        mxArray *mpParams = CHN_Mex_GetField( mpRunOpt, 0, "params" );
        CHN_Mex_ImportParameters( mpParams );
    }

    /* Import Matlab handles: */
    {
        mxArray *mpMatlabOpt = CHN_Mex_GetField( mpRunOpt, 0, "matlab" );
        CHN_Mex_ImportMatlabOptions( mpMatlabOpt );
    }
}

/* end of file */
