# Supplementary material for: Modelling the Emergence and Dynamics of Perceptual Organisation in Auditory Streaming
Source: PLoS Comput Biol. 2013 Mar 14;9(3):e1002925. doi: 10.1371/journal.pcbi.1002925 (PMC3597549; doi:10.1371/journal.pcbi.1002925)
Supplement: Protocol S1 — The source code of the Chains model. The model is implemented in C, with a Matlab interface. After compilation, it can be used to run model simulations with arbitrary repetitive pure tone sequences. A brief tutorial and example scripts are included. The source code is also available for download at http://sites.google.com/site/chainsmodel/. (ZIP) [file pcbi.1002925.s002.zip › CHAINS/Mex/src/mex_import.h]

/* mex_import.h */

/* MATLAB SUPPORT FOR IMPORTING CHAINS
 *
 * This module provides support for importing chains and other types of
 * data from Matlab. It also imports options structures from Matlab and
 * is used to set global variables (using chn_proc.h) and functions
 * (using mex_proc.h).
 *
 * Most of the import operations are sanity-checked for type and size.
 * If an error occurs when checking some input, the routine in
 * question sets the CHN_ERR_MATLAB error code.
 *
 * The programmer can use CHN_Mex_Set_Data_Import to set the function
 * which converts Matlab Mex arrays to C-language data.
 *
 *** LICENSE
 *
 * CHAINS
 * Copyright (C) 2012 University of Plymouth
 *
 * This program is free software: you can redistribute it and/or modify
 * it under the terms of the GNU General Public License as published by
 * the Free Software Foundation, either version 3 of the License, or
 * (at your option) any later version.
 *
 * This program is distributed in the hope that it will be useful,
 * but WITHOUT ANY WARRANTY; without even the implied warranty of
 * MERCHANTABILITY or FITNESS FOR A PARTICULAR PURPOSE.  See the
 * GNU General Public License for more details.
 *
 * You should have received a copy of the GNU General Public License
 * along with this program.  If not, see <http://www.gnu.org/licenses/>.
 */

/* Author: Robert William Mill <rob.mill.uk@gmail.com>
 * Date    28/09/2012
 */

#ifndef MEX_IMPORT_H_INCLUDED
#define MEX_IMPORT_H_INCLUDED


/* INCLUDE HEADERS */

#include <mex.h>


/* TYPE DEFINITIONS */

typedef struct Associate Associate;

typedef struct AscDynamics AscDynamics;

typedef struct Chain Chain;

typedef struct Dynamics Dynamics;

typedef struct DynamicsOptions DynamicsOptions;

typedef struct MemBlock MemBlock;

typedef struct Node Node;

typedef struct ObjectPool ObjectPool;

typedef struct RunOptions RunOptions;


/* EXTERNAL GLOBAL VARIABLES */

/**
 * Convert Mex array to C data. The behaviour of this function can be
 * changed using CHN_Mex_Set_Data_Import.
 *
 * Parameters:
 *   mpData - pointer to Mex array to import
 * Return:
 *   pointer to C data
 */
extern void * (*CHN_Mex_Data_Import)( mxArray *mpData );


/* FUNCTION PROTOTYPES */

/**
 * Set the function used to import a Matlab array into C data. The function
 * pointed to (fnDataImport) should be of the format
 *
 *   void * fnDataImport( mxArray * )
 *
 * That is, it should take a pointer to a Mex array and return a pointer to
 * some data. (It should also perform some basic type and range checking.)
 * 
 * Parameters:
 *   fnDataImport - pointer to function (see above)
 */
void CHN_Mex_Set_Data_Import( void * (*fnDataImport)( mxArray * ) );


/**
 * Import a character-format Mex array into C data. This function simply
 * checks that the Mex array pointed to is a character scalar and returns
 * a pointer to its data (not a pointer to a copy of its data).
 *
 * Parameters:
 *   mpData - pointer to a character-format Mex array
 * Return:
 *   pointer to C data (char)
 */
void * CHN_Mex_ImportChar( mxArray *mpData );


/**
 * Import a 32-bit integer-format Mex array into C data. This function
 * simply checks that the Mex array pointed to is a 32-bit integer scalar
 * and returns a pointer to its data (not a pointer to a copy of its data).
 *
 * Parameters:
 *   mpData - pointer to a 32-bit integer-format Mex array
 * Return:
 *   pointer to C data (int)
 */
void * CHN_Mex_ImportInt32( mxArray *mpData );


/**
 * Import a 64-bit integer-format Mex array into C data. This function
 * simply checks that the Mex array pointed to is a 64-bit integer scalar
 * and returns a pointer to its data (not a pointer to a copy of its data).
 *
 * Parameters:
 *   mpData - pointer to a 64-bit integer-format Mex array
 * Return:
 *   pointer to C data (long)
 */
void * CHN_Mex_ImportInt64( mxArray *mpData );


/**
 * Import a double-precision float Mex array into C data. This function
 * simply checks that the Mex array pointed to is a double scalar
 * and returns a pointer to its data (not a pointer to a copy of its data).
 *
 * Parameters:
 *   mpData - pointer to a double-precision float Mex array
 * Return:
 *   pointer to C data (double)
 */
void * CHN_Mex_ImportDouble( mxArray *mpData );


/**
 * Import a Mex array into C. This function is included so that CHAINS
 * nodes can point directly to Matlab Mex arrays as their data format.
 * This function simply returns the pointer it is given.
 *
 * Parameters:
 *   mpData - pointer to any Mex array
 * Return:
 *   pointer to C data (mxArray)
 */
void * CHN_Mex_ImportMexArray( mxArray *mpData );


/**
 * Import nodes. This function imports a list of nodes from a Matlab
 * structure array of nodes. The nodes are converted to C node objects
 * and attached in the form of a linked list to the chain specified as
 * the parent.
 *
 * Parameters:
 *   mpNode     - pointer to Matlab structure array of nodes
 *   spParent   - pointer to target parent chain (C)
 *   spNodePool - pointer to object pool to draw new nodes from
 */
void CHN_Mex_ImportNodes(
    mxArray *mpNode,
    Chain *spParent,
    ObjectPool *spNodePool );


/**
 * Import chains. This function imports a list of chains from a Matlab
 * structure array of chains. The chains are converted to C chain objects
 * at the head of the object pool's spUsed list. Various object pools
 * must be specified, so that CHAINS knows where to obtain new objects.
 *
 * Parameters:
 *   mpChn      - pointer to Matlab structure array of chains
 *   spNodePool - pointer to object pool to draw new nodes from
 *   spChnPool  - pointer to object pool to draw new chains from
 *   spAscPool  - pointer to object pool to draw new associates from
 *   spBlkPool  - pointer to object pool to draw new memory blocks from
 */
void CHN_Mex_ImportChains(
    mxArray *mpChn,
    ObjectPool *spNodePool,
    ObjectPool *spChnPool,
    ObjectPool *spAscPool,
    ObjectPool *spBlkPool );


/**
 * Import chain dynamics. This function imports a chain's dynamics from a
 * singleton Matlab Mex array structure pointed to by mpDyn. The chain
 * whose dynamics are to be imported is pointed to be spChn.
 *
 * Parameters:
 *   mpDyn - pointer to dynamics
 *   spChn - pointer to parent chain
 */
void CHN_Mex_ImportChnDynamics( mxArray *mpDyn, Chain *spChn );


/**
 * Import chain memory record. This function imports a record of a
 * chain's state variables from a Matlab matrix, mpRec. A chain's
 * memory record is stored in Matlab as a 7xN matrix. This matrix
 * is imported back into a single memory block.
 *
 * Parameters:
 *   mpRec     - pointer to memory record (mxArray matrix)
 *   spChn     - pointer to parent chain
 *   spBlkPool - pointer to object pool to draw new memory blocks from
 */
void CHN_Mex_ImportChnRecords(
    mxArray *mpRec,
    Chain *spChn,
    ObjectPool *spBlkPool );


/**
 * Import associates. This function imports a list of associate records
 * from a Matlab structure array of associates. The associate are
 * converted to C associate objects and attached in the form of a linked
 * list to the chain specified as the parent.
 *
 * Parameters:
 *   mpAsc      - pointer to Matlab structure array of chains
 *   spParent   - pointer to target parent chain (C)
 *   spAscPool  - pointer to object pool to draw new associates from
 *   spBlkPool  - pointer to object pool to draw new memory blocks from
 */
void CHN_Mex_ImportAssociates(
    mxArray *mpAsc,
    Chain *spParent,
    ObjectPool *spAscPool,
    ObjectPool *spBlkPool );


/**
 * Import associate dynamics. This function imports an associate's dynamics
 * from a singleton Matlab Mex array structure pointed to by mpDyn. The
 * associate whose dynamics are to be imported is pointed to be spAsc.
 *
 * Parameters:
 *   mpDyn - pointer to (associate) dynamics
 *   spAsc - pointer to parent associate
 */
void CHN_Mex_ImportAscDynamics( mxArray *mpDyn, Associate *spAsc );


/**
 * Import associate memory record. This function imports a record of an
 * association's state variables from a Matlab matrix, mpRec. An
 * associate's memory record is stored in Matlab as a 1xN vector. This
 * vector is imported back into a single memory block. The vector maintains
 * a record of the history of the running collision rate.
 *
 * Parameters:
 *   mpRec     - pointer to memory record (mxArray matrix)
 *   spChn     - pointer to parent associate
 *   spBlkPool - pointer to object pool to draw new memory blocks from
 */
void CHN_Mex_ImportAscRecord(
    mxArray *mpRec,
    Associate *spAsc,
    ObjectPool *spBlkPool );


/**
 * Import dynamics options from a Matlab Mex array. This function takes
 * a pointer to a Matlab Mex array and copies the values in its fields
 * into the dynamics options structure pointed to by spDynOpt. If a field
 * is missing, the wrong size, or the wrong type, the routine sets an 
 * error (CHN_ERR_MATLAB).
 *
 * Parameters:
 *   mpDynOpt - pointer to Matlab dynamics options structure
 *   spDynOpt - pointer to C dynamics options structure
 */
void CHN_Mex_ImportDynamicsOptions(
    mxArray *mpDynOpt,
    DynamicsOptions *spDynOpt );


/**
 * Import parameters from a Matlab Mex array. This function takes a pointer
 * to a Matlab Mex array and reads its fields and their values. Each
 * fieldname is treated as a global variable name, each field value is
 * treated as a global variable value (see chn_proc.h). The structure
 * can have any number of fields, with any (valid) names, but their
 * datatypes should be double-precision.
 *
 * Parameters:
 *   mpParams - pointer to Matlab parameters structure
 */
void CHN_Mex_ImportParameters( mxArray *mpParams );


/**
 * Import Matlab/function options from a Matlab Mex array. This function
 * takes a pointer to a Matlab Mex array and uses it to set up links
 * to functions in the Matlab workspace (for printing, measuring
 * distance, etc.) See above and mex_proc.h.
 *
 * Parameters:
 *   mpDynOpt - pointer to Matlab functional options structure
 */
void CHN_Mex_ImportMatlabOptions( mxArray *mpMatlabOpt );


/**
 * Import run options from a Matlab Mex array. This function takes a
 * pointer to a Matlab Mex array and copies the values in its fields
 * into the run options structure pointed to by spRunOpt. If a field
 * is missing, the wrong size, or the wrong type, the routine sets an 
 * error (CHN_ERR_MATLAB).
 *
 * Parameters:
 *   mpRunOpt - pointer to Matlab run options structure
 *   spRunOpt - pointer to C run options structure
 */
void CHN_Mex_ImportRunOptions( mxArray *mpRunOpt, RunOptions *spRunOpt );

#endif

/* end of file */
