# Supplementary material for: Modelling the Emergence and Dynamics of Perceptual Organisation in Auditory Streaming
Source: PLoS Comput Biol. 2013 Mar 14;9(3):e1002925. doi: 10.1371/journal.pcbi.1002925 (PMC3597549; doi:10.1371/journal.pcbi.1002925)
Supplement: Protocol S1 — The source code of the Chains model. The model is implemented in C, with a Matlab interface. After compilation, it can be used to run model simulations with arbitrary repetitive pure tone sequences. A brief tutorial and example scripts are included. The source code is also available for download at http://sites.google.com/site/chainsmodel/. (ZIP) [file pcbi.1002925.s002.zip › CHAINS/Mex/src/mex_proc.c]

/* mex_proc.c */

/* CHAINS
 * Copyright (C) 2012 University of Plymouth
 *
 * This program is free software: you can redistribute it and/or modify
 * it under the terms of the GNU General Public License as published by
 * the Free Software Foundation, either version 3 of the License, or
 * (at your option) any later version.
 *
 * This program is distributed in the hope that it will be useful,
 * but WITHOUT ANY WARRANTY; without even the implied warranty of
 * MERCHANTABILITY or FITNESS FOR A PARTICULAR PURPOSE.  See the
 * GNU General Public License for more details.
 *
 * You should have received a copy of the GNU General Public License
 * along with this program.  If not, see <http://www.gnu.org/licenses/>.
 */

/* For additional documentation, see mex_proc.h.
 */


/* INCLUDE HEADERS */

#include <mex.h>
#include "chn_base.h"
#include "mex_export.h"
#include "mex_proc.h"


/* GLOBAL VARIABLES */

static char cpPrintFn [256];

static char cpDistFn [256];


/* FUNCTION DEFINITIONS */

void CHN_Mex_Set_DistFnStr( const char *cpFnStr )
{
    /* Copy string containing distance function name to memory */
    strcpy( cpDistFn, cpFnStr );
}


void CHN_Mex_Set_PrintFnStr( const char *cpFnStr )
{
    /* Copy string containing print function name to memory */
    strcpy( cpPrintFn, cpFnStr );
}


void CHN_Mex_ErrorInFn( const char *cpFnStr )
{
    /* Print error message and set error code */
    CHN_PrintF( "Error when calling Matlab function '%s'.\n", cpFnStr );
    CHN_SetError( CHN_ERR_MATLAB );
}


double CHN_Mex_Data_Dist( void *pArg1, void *pArg2 )
{
    int nResult;

    /* Pointers to inputs and outputs */
    mxArray *mppInputs [2];
    mxArray *mppOutput [1];

    /* Create two inputs */
    mppInputs[0] = CHN_Mex_Data_Export( pArg1 );
    mppInputs[1] = CHN_Mex_Data_Export( pArg2 );

    /* Get result of Matlab invocation */
    nResult = mexCallMATLAB( 1, mppOutput, 2, mppInputs, cpDistFn );

    /* Destroy input Matlab objects */
    mxDestroyArray( mppInputs[0] );
    mxDestroyArray( mppInputs[1] );

    /* Did invocation of function fail? */
    if( nResult != 0 )
    {
        /* Generate an error message and set an error code */
        CHN_Mex_ErrorInFn( cpDistFn );
        CHN_PrintF( "Failed to call function.\n" );
        CHN_SetError( CHN_ERR_MATLAB );

        /* Return zero */
        return 0;
    }

    /* Is the data not a scalar? */
    if( mppOutput[0] && 
        mxGetM( mppOutput[0] ) * mxGetN( mppOutput[0] ) != 1 )
    {
        /* Generate an error message and set an error code */
        CHN_Mex_ErrorInFn( cpDistFn );
        CHN_PrintF( "Function result should be scalar.\n" );
        CHN_SetError( CHN_ERR_MATLAB );

        /* Destroy output Matlab object and return zero */
        mxDestroyArray( mppOutput[0] );
        return 0;
    }

    /* Is the data not a double-precision float? */
    if( mppOutput[0] &&
        mxGetClassID( mppOutput[0] ) != mxDOUBLE_CLASS )
    {
        /* Generate an error message and set an error code */
        CHN_Mex_ErrorInFn( cpDistFn );
        CHN_PrintF( "Function result should be of type double.\n" );
        CHN_SetError( CHN_ERR_MATLAB );

        /* Destroy output Matlab object and return zero */
        mxDestroyArray( mppOutput[0] );
        return 0;
    }

    /* Get output then destroy Matlab array */
    {
        double dOutput = *mxGetPr( mppOutput[0] );
        mxDestroyArray( mppOutput[0] );
        return dOutput;
    }
}


void CHN_Mex_Data_Print( void *pArg )
{
    int nResult;  

    /* Pointer to input */
    mxArray *mppInputs [1];
    mxArray *mppOutput [1];

    /* String buffer */
    static cpBuffer [1024];

    /* Create two inputs */
    mppInputs[0] = CHN_Mex_Data_Export( pArg );

    /* Get result of Matlab invocation */
    nResult = mexCallMATLAB( 1, mppOutput, 1, mppInputs, cpPrintFn );

    /* Destroy input Matlab object */
    mxDestroyArray( mppInputs[0] );

    /* Did invocation of function fail? */
    if( nResult != 0 )
    {
        /* Generate an error message and set an error code */
        CHN_Mex_ErrorInFn( cpPrintFn );
        CHN_PrintF( "Failed to call function.\n" );
        CHN_SetError( CHN_ERR_MATLAB );
        return;
    }

    /* Failed to get string? */
    if( mxGetString( mppOutput[0], cpBuffer, 1024 ) )
    {
        /* Generate an error message and set an error code */
        CHN_Mex_ErrorInFn( cpPrintFn );
        CHN_PrintF( "Output should be a string.\n" );
        CHN_SetError( CHN_ERR_MATLAB );
        return;
    }

    /* Delete Matlab string object */
    mxDestroyArray( mppOutput[0] );

    /* Print string */
    CHN_PrintF( "%s", cpBuffer );
}

/* end of file */
