# Supplementary material for: Modelling the Emergence and Dynamics of Perceptual Organisation in Auditory Streaming
Source: PLoS Comput Biol. 2013 Mar 14;9(3):e1002925. doi: 10.1371/journal.pcbi.1002925 (PMC3597549; doi:10.1371/journal.pcbi.1002925)
Supplement: Protocol S1 — The source code of the Chains model. The model is implemented in C, with a Matlab interface. After compilation, it can be used to run model simulations with arbitrary repetitive pure tone sequences. A brief tutorial and example scripts are included. The source code is also available for download at http://sites.google.com/site/chainsmodel/. (ZIP) [file pcbi.1002925.s002.zip › CHAINS/Mex/src/mex_proc.h]

/* mex_proc.h */

/* SUPPORT FOR FUNCTION CALLS IN MATLAB DURING C EXECUTION
 *
 * This module provides support for calling Matlab routines during the
 * execution of the C CHAINS algorithm. This support is provided in the
 * following way: -
 *     (i) the name of the Matlab function to call is copied to memory
 *    (ii) there is a C procedure which invokes the stored function name
 *   (iii) this C procedure is given as a function pointer to other 
 *         generic routines in the C CHAINS modules
 *
 * Currently, support is provided for supplying Matlab-based distance
 * and printing routines. But, in principle, the range of Matlab-supported
 * routines that can be incorporated into CHAINS in this module
 * is indefinite.
 *
 *** LICENSE
 *
 * CHAINS
 * Copyright (C) 2012 University of Plymouth
 *
 * This program is free software: you can redistribute it and/or modify
 * it under the terms of the GNU General Public License as published by
 * the Free Software Foundation, either version 3 of the License, or
 * (at your option) any later version.
 *
 * This program is distributed in the hope that it will be useful,
 * but WITHOUT ANY WARRANTY; without even the implied warranty of
 * MERCHANTABILITY or FITNESS FOR A PARTICULAR PURPOSE.  See the
 * GNU General Public License for more details.
 *
 * You should have received a copy of the GNU General Public License
 * along with this program.  If not, see <http://www.gnu.org/licenses/>.
 */

/* Author: Robert William Mill <rob.mill.uk@gmail.com>
 * Date    28/09/2012
 */

#ifndef MEX_CHN_HDL_INCLUDED
#define MEX_CHN_HDL_INCLUDED


/* FUNCTION PROTOTYPES */


/**
 * Set the function name used to measure the distance between two data
 * elements. This function is supplied with a string that names a 
 * function within the Matlab workspace. (It is then stored as a global
 * variable until it is needed.)
 *
 * Parameters:
 *   cpFnStr - null-terminated string specifying Matlab function name
 */
void CHN_Mex_Set_DistFnStr( const char *cpFnStr );


/**
 * Set the function name used to print a data element. This function is
 * supplied with a string that names a function within the Matlab
 * workspace. (It is then stored as a global variable until it is needed.)
 *
 * Parameters:
 *   cpFnStr - null-terminated string specifying Matlab function name
 */
void CHN_Mex_Set_PrintFnStr( const char *cpFnStr );


/**
 * Invoke a function in the Matlab workspace to compute the distance
 * between two data elements. This name of this function should already
 * have been set using CHN_Mex_Set_DistFnStr.
 *
 * Parameters:
 *   pArg1 - pointer to 1st data comparand
 *   pArg2 - pointer to 2nd data comparand
 */
double CHN_Mex_Data_Dist( void *pArg1, void *pArg2 );


/**
 * Invoke a function in the Matlab workspace to print a data element.
 * This name of this function should already have been set using
 * CHN_Mex_Set_PrintFnStr.
 *
 * Parameters:
 *   pArg - pointer to data
 */
void CHN_Mex_Data_Print( void *pArg );

#endif

/* end of file */
